# Supplementary material for: Taxonomic treatment of three Garcinia species (section Brindonia, Clusiaceae) in Thailand, with six new synonyms and ten lectotypifications
Source: PhytoKeys. 2026 Jan 28;270:57–91. doi: 10.3897/phytokeys.270.172287 (PMC12873571; doi:10.3897/phytokeys.270.172287)
Supplement: XML Treatment for Garcinia cowa [file phytokeys.270.172287-treatment1.xml]

<!DOCTYPE tp:taxon-treatment
  PUBLIC "-//TaxonX//DTD Taxonomic Treatment Publishing DTD v0 20100105//EN" "tax-treatment-NSO.dtd">
<tp:taxon-treatment xmlns:tp="http://www.plazi.org/taxpub"><tp:treatment-meta><kwd-group><label>Taxon classification</label><kwd>
                <named-content content-type="kingdom">Plantae</named-content>
              </kwd><kwd>
                <named-content content-type="order">Malpighiales</named-content>
              </kwd><kwd>
                <named-content content-type="family">Clusiaceae</named-content>
              </kwd></kwd-group><mixed-citation publication-type="journal"><person-group><name><surname>Ngernsaengsaruay</surname><given-names>Chatchai</given-names></name><name><surname>Chanton</surname><given-names>Pichet</given-names></name></person-group><article-title>Taxonomic treatment of three <italic><tp:taxon-name><tp:taxon-name-part taxon-name-part-type="genus" reg="Garcinia">Garcinia</tp:taxon-name-part></tp:taxon-name></italic> species (section <italic><tp:taxon-name><tp:taxon-name-part taxon-name-part-type="genus" reg="Brindonia">Brindonia</tp:taxon-name-part></tp:taxon-name></italic>, <tp:taxon-name><tp:taxon-name-part taxon-name-part-type="family" reg="Clusiaceae">Clusiaceae</tp:taxon-name-part></tp:taxon-name>) in Thailand, with six new synonyms and ten lectotypifications</article-title><source>PhytoKeys</source><day>28</day><month>01</month><year>2026</year><volume>270</volume><fpage>57</fpage><lpage>91</lpage><pub-id pub-id-type="doi">10.3897/phytokeys.270.172287</pub-id></mixed-citation></tp:treatment-meta><tp:nomenclature><tp:taxon-name><object-id xmlns:xlink="http://www.w3.org/1999/xlink" content-type="arpha" xlink:type="simple">05D93747-6F21-5264-A729-46A426500B62</object-id><tp:taxon-name-part taxon-name-part-type="genus" reg="Garcinia">Garcinia</tp:taxon-name-part> <tp:taxon-name-part taxon-name-part-type="species" reg="cowa">cowa</tp:taxon-name-part></tp:taxon-name><tp:taxon-authority>Roxb. [Hort. Bengal. 42. 1814] ex Choisy, Mém. Nouv. Gen. Guttif.: 17. 1823.</tp:taxon-authority><tp:nomenclature-citation-list><tp:nomenclature-citation><tp:taxon-name><tp:taxon-name-part taxon-name-part-type="genus" reg="Stalagmitis"/> <tp:taxon-name-part taxon-name-part-type="species" reg="cowa"/></tp:taxon-name><comment> ≡ <tp:taxon-name><tp:taxon-name-part taxon-name-part-type="genus" reg="Stalagmitis">Stalagmitis</tp:taxon-name-part> <tp:taxon-name-part taxon-name-part-type="species" reg="cowa">cowa</tp:taxon-name-part></tp:taxon-name> (Roxb. ex Choisy) G. Don, Gen. Hist. 1: 621. 1831. Type. East Indies [India], s.d., <italic>W. Roxburgh s.n</italic>. (lectotype: first-step designated by <xref ref-type="bibr" rid="B25">Maheshwari (1964)</xref>, BR [without barcode]; second-step designated here: BR digital image! [BR0000005108138]; isolectotypes: BR digital images! [BR0000006912420, BR0000006915667]).</comment></tp:nomenclature-citation><tp:nomenclature-citation><tp:taxon-name><tp:taxon-name-part taxon-name-part-type="genus" reg="Garcinia"/> <tp:taxon-name-part taxon-name-part-type="species" reg="cochinchinensis"/></tp:taxon-name><comment> = <tp:taxon-name><tp:taxon-name-part taxon-name-part-type="genus" reg="Garcinia">Garcinia</tp:taxon-name-part> <tp:taxon-name-part taxon-name-part-type="species" reg="cochinchinensis">cochinchinensis</tp:taxon-name-part></tp:taxon-name> (Lour.) Choisy, Mém. Nouv. Gen. Guttif.: 17. 1823; Pierre, Fl. Forest. Cochinch. 1(5): 28. 1883.— <tp:taxon-name><tp:taxon-name-part taxon-name-part-type="genus" reg="Oxycarpus">Oxycarpus</tp:taxon-name-part> <tp:taxon-name-part taxon-name-part-type="species" reg="cochinchinensis">cochinchinensis</tp:taxon-name-part></tp:taxon-name> Lour., Fl. Cochinch. 2: 648. 1790. Type. [Vietnam], Habitat: tam cultus, quam incultus in Cochinchinâ [southern Cochinchina]; noting that the species grows in both cultivated and uncultivated conditions, s.d., <italic>J. de Loureiro s.n</italic>. (lectotype: designated here, BM digital image! [BM000611621]; isolectotype: BM digital image! [BM000611622]), syn. nov.</comment></tp:nomenclature-citation><tp:nomenclature-citation><tp:taxon-name><tp:taxon-name-part taxon-name-part-type="genus" reg="Oxycarpus"/> <tp:taxon-name-part taxon-name-part-type="species" reg="gangetica"/></tp:taxon-name><comment> = <tp:taxon-name><tp:taxon-name-part taxon-name-part-type="genus" reg="Oxycarpus">Oxycarpus</tp:taxon-name-part> <tp:taxon-name-part taxon-name-part-type="species" reg="gangetica">gangetica</tp:taxon-name-part></tp:taxon-name> Buch.-Ham., Mem. Wern. Nat. Hist. Soc. 5. 344. 1824.</comment></tp:nomenclature-citation><tp:nomenclature-citation><tp:taxon-name><tp:taxon-name-part taxon-name-part-type="genus" reg="Garcinia"/> <tp:taxon-name-part taxon-name-part-type="species" reg="lanceifolia"/></tp:taxon-name><comment> = <tp:taxon-name><tp:taxon-name-part taxon-name-part-type="genus" reg="Garcinia">Garcinia</tp:taxon-name-part> <tp:taxon-name-part taxon-name-part-type="species" reg="lanceifolia">lanceifolia</tp:taxon-name-part></tp:taxon-name> Wall. [Numer. List: 171. Wallich Cat. 4861C. 1831, <italic>nom. nud</italic>.], non Roxb. 1832.</comment></tp:nomenclature-citation><tp:nomenclature-citation><tp:taxon-name><tp:taxon-name-part taxon-name-part-type="genus" reg="Garcinia"/> <tp:taxon-name-part taxon-name-part-type="species" reg="roxburghii"/></tp:taxon-name><comment> = <tp:taxon-name><tp:taxon-name-part taxon-name-part-type="genus" reg="Garcinia">Garcinia</tp:taxon-name-part> <tp:taxon-name-part taxon-name-part-type="species" reg="roxburghii">roxburghii</tp:taxon-name-part></tp:taxon-name> Wight, Illustr. Ind. Bot. 1: 125. 1840, <italic>pro parte</italic>.</comment></tp:nomenclature-citation><tp:nomenclature-citation><tp:taxon-name><tp:taxon-name-part taxon-name-part-type="genus" reg="Garcinia"/> <tp:taxon-name-part taxon-name-part-type="species" reg="nigrolineata"/></tp:taxon-name><comment> = <tp:taxon-name><tp:taxon-name-part taxon-name-part-type="genus" reg="Garcinia">Garcinia</tp:taxon-name-part> <tp:taxon-name-part taxon-name-part-type="species" reg="nigrolineata">nigrolineata</tp:taxon-name-part></tp:taxon-name> Planch. ex T. Anderson in Hook. f., Fl. Brit. India 1(2): 263. 1874; Pierre, Fl. Forest. Cochinch. 1(5): 29, t. 81F. 1883. Type. Peninsular Malaysia, Malacca, s.d., <italic>W. Griffith 854</italic> (Distributed at Kew, 1861–1862) (lectotype: designated here, K! [K000677662]; isolectotypes: CAL digital image! [CAL0000005801], GH digital image! [GH00067491], L digital image! [L2417126], P! [P04701603], W digital image! [W-0073380], syn. nov.</comment></tp:nomenclature-citation><tp:nomenclature-citation><tp:taxon-name><tp:taxon-name-part taxon-name-part-type="genus" reg="Garcinia"/> <tp:taxon-name-part taxon-name-part-type="species" reg="loureiroi"/></tp:taxon-name><comment> = <tp:taxon-name><tp:taxon-name-part taxon-name-part-type="genus" reg="Garcinia">Garcinia</tp:taxon-name-part> <tp:taxon-name-part taxon-name-part-type="species" reg="loureiroi">loureiroi</tp:taxon-name-part></tp:taxon-name> Pierre, Fl. Forest. Cochinch. 1(5): 28, t. 66. 1883. Type. [Vietnam], Culta ad pagum Cây bé austro gallicae <tp:taxon-name><tp:taxon-name-part taxon-name-part-type="subfamily" reg="Cochinchinae">Cochinchinae</tp:taxon-name-part></tp:taxon-name> [cultivated near the village of Cây bé in southern Cochinchina], 20 Feb 1869, <italic>J. B. L. Pierre 420</italic> (lectotype: designated here, P digital image! [P05061502]; isolectotypes: P digital images! [P05061498, P05061501, P05061503]).</comment></tp:nomenclature-citation><tp:nomenclature-citation><tp:taxon-name><tp:taxon-name-part taxon-name-part-type="genus" reg="Garcinia"/> <tp:taxon-name-part taxon-name-part-type="species" reg="fusca"/></tp:taxon-name><comment> = <tp:taxon-name><tp:taxon-name-part taxon-name-part-type="genus" reg="Garcinia">Garcinia</tp:taxon-name-part> <tp:taxon-name-part taxon-name-part-type="species" reg="fusca">fusca</tp:taxon-name-part></tp:taxon-name> Pierre, Fl. Forest. Cochinch. 1(5): 28, t. 67. 1883. Type. [Vietnam], ad flumen Saigon gallicae austro <tp:taxon-name><tp:taxon-name-part taxon-name-part-type="subfamily" reg="Cochinchinae">Cochinchinae</tp:taxon-name-part></tp:taxon-name> [the banks of the Saigon River], 18 Apr 1866, <italic>J. B. L. Pierre 3622</italic> (lectotype: designated here, K! [K000742484]; isolectotypes: BM! [BM001191365], L digital images! [L0700338, L0700339], S digital image! [S11-34587]), syn. nov.</comment></tp:nomenclature-citation><tp:nomenclature-citation><tp:taxon-name><tp:taxon-name-part taxon-name-part-type="genus" reg="Garcinia"/> <tp:taxon-name-part taxon-name-part-type="species" reg="kunstleri"/></tp:taxon-name><comment> = <tp:taxon-name><tp:taxon-name-part taxon-name-part-type="genus" reg="Garcinia">Garcinia</tp:taxon-name-part> <tp:taxon-name-part taxon-name-part-type="species" reg="kunstleri">kunstleri</tp:taxon-name-part></tp:taxon-name> King, J. Asiat. Soc. Bengal, Pt. 2, Nat. Hist. 59(2): 165. 1890. Type. Peninsular Malaysia, Perak, Tapa, s.d., <italic>L. Wray 328</italic> (lectotype: designated here, CAL digital image! [CAL0000005872]; isolectotype: CAL digital image! [CAL0000005873]).</comment></tp:nomenclature-citation><tp:nomenclature-citation><tp:taxon-name><tp:taxon-name-part taxon-name-part-type="genus" reg="Garcinia"/> <tp:taxon-name-part taxon-name-part-type="species" reg="plena"/></tp:taxon-name><comment> = <tp:taxon-name><tp:taxon-name-part taxon-name-part-type="genus" reg="Garcinia">Garcinia</tp:taxon-name-part> <tp:taxon-name-part taxon-name-part-type="species" reg="plena">plena</tp:taxon-name-part></tp:taxon-name> Craib, Bull. Misc. Inform. Kew 1924(3): 85. 1924; Craib, Fl. Siam. 1(1): 117. 1925. Type. Thailand, Nan, Ban Tiu, 4 Mar 1921, <italic>A. F. G. Kerr 5007</italic> (lectotype: designated here, K! [K000677703]; isolectotypes: BK! [BK257947], BM! [BM000611604]), syn. nov.</comment></tp:nomenclature-citation></tp:nomenclature-citation-list></tp:nomenclature><ref-list><ref id="B25"><mixed-citation xmlns:xlink="http://www.w3.org/1999/xlink" xlink:type="simple">Maheshwari JK (1964) Taxonomic studies on Indian <tp:taxon-name><tp:taxon-name-part taxon-name-part-type="family">Guttiferae</tp:taxon-name-part></tp:taxon-name> III. the genus <italic><tp:taxon-name><tp:taxon-name-part taxon-name-part-type="genus">Garcinia</tp:taxon-name-part></tp:taxon-name></italic> L. s.l. Bulletin of the Botanical Survey of India 6: 107–135. <ext-link xlink:href="10.20324/nelumbo/v6/1964/76375" ext-link-type="doi" xlink:type="simple">https://doi.org/10.20324/nelumbo/v6/1964/76375</ext-link></mixed-citation></ref></ref-list></tp:taxon-treatment>
