# Supplementary material for: Taxonomic treatment of three Garcinia species (section Brindonia, Clusiaceae) in Thailand, with six new synonyms and ten lectotypifications
Source: PhytoKeys. 2026 Jan 28;270:57–91. doi: 10.3897/phytokeys.270.172287 (PMC12873571; doi:10.3897/phytokeys.270.172287)
Supplement: XML Treatment for Garcinia cowa [file phytokeys.270.172287-treatment2.xml]

<!DOCTYPE tp:taxon-treatment
  PUBLIC "-//TaxonX//DTD Taxonomic Treatment Publishing DTD v0 20100105//EN" "tax-treatment-NSO.dtd">
<tp:taxon-treatment xmlns:tp="http://www.plazi.org/taxpub"><tp:treatment-meta><kwd-group><label>Taxon classification</label><kwd>
                <named-content content-type="kingdom">Plantae</named-content>
              </kwd><kwd>
                <named-content content-type="order">Malpighiales</named-content>
              </kwd><kwd>
                <named-content content-type="family">Clusiaceae</named-content>
              </kwd></kwd-group><mixed-citation publication-type="journal"><person-group><name><surname>Ngernsaengsaruay</surname><given-names>Chatchai</given-names></name><name><surname>Chanton</surname><given-names>Pichet</given-names></name></person-group><article-title>Taxonomic treatment of three <italic><tp:taxon-name><tp:taxon-name-part taxon-name-part-type="genus" reg="Garcinia">Garcinia</tp:taxon-name-part></tp:taxon-name></italic> species (section <italic><tp:taxon-name><tp:taxon-name-part taxon-name-part-type="genus" reg="Brindonia">Brindonia</tp:taxon-name-part></tp:taxon-name></italic>, <tp:taxon-name><tp:taxon-name-part taxon-name-part-type="family" reg="Clusiaceae">Clusiaceae</tp:taxon-name-part></tp:taxon-name>) in Thailand, with six new synonyms and ten lectotypifications</article-title><source>PhytoKeys</source><day>28</day><month>01</month><year>2026</year><volume>270</volume><fpage>57</fpage><lpage>91</lpage><pub-id pub-id-type="doi">10.3897/phytokeys.270.172287</pub-id></mixed-citation></tp:treatment-meta><tp:nomenclature><tp:taxon-name><object-id xmlns:xlink="http://www.w3.org/1999/xlink" content-type="arpha" xlink:type="simple">3DADC1D9-CF90-59D5-B791-AF7EDCEA5EEB</object-id><tp:taxon-name-part taxon-name-part-type="genus" reg="Garcinia">Garcinia</tp:taxon-name-part> <tp:taxon-name-part taxon-name-part-type="species" reg="cowa">cowa</tp:taxon-name-part></tp:taxon-name><tp:taxon-authority>Roxb. ex Choisy var. cowa, Rheedea 33(3): 123. figs 5, 6. 2023.</tp:taxon-authority><xref ref-type="fig" rid="F1">Figs 1</xref><xref ref-type="fig" rid="F2">, 2</xref><xref ref-type="fig" rid="F3">, 3</xref></tp:nomenclature><tp:treatment-sec sec-type="Description"><title>Description.</title><p><bold><italic>Habit</italic></bold> evergreen, occasionally briefly deciduous trees, dioecious, 5–20(–25) m tall, 25–140 cm GBH; exudate yellow and sticky; branches decussate, horizontal, or nearly horizontal, sometimes drooping; branchlets green, 4-angular, glabrous. <bold><italic>Bark</italic></bold> brown, dark brown, or dark grayish brown, rough, shallowly fissured, or scaly; inner bark red, pinkish red, or creamy white. <bold><italic>Terminal bud</italic></bold> concealed between the bases of the uppermost pair of petioles. <bold><italic>Leaves</italic></bold> decussate; lamina variable in shape and size, narrowly elliptic, elliptic, lanceolate, lanceolate-ovate or ovate, 5–15 × 3–6 cm (occasionally larger in some populations, 16–20 × 4–7 cm), apex acute or acuminate, base cuneate, margin entire or repand, subcoriaceous, dark green above, paler below, glabrous and glossy on both surfaces, midrib slightly raised (proximal part) and flattened (distal part) above, raised below, secondary veins 6–10 pairs, curving towards the margin and connected in distinct loops and united into an intramarginal vein, flattened above, slightly raised below, with intersecondary veins, veinlets reticulate, visible above, interrupted long wavy lines (glandular wavy lines, also called exudate containing canals) present, of differing lengths, running across the secondary veins to the apex; petiole green, sometimes with the uppermost pair greenish red, turning green with age, 0.6–1.5 cm long, 2–5 mm diam., slightly raised above, glabrous, with a basal appendage clasping the branchlet; fresh leaves brittle when crushed; young leaves red or brownish red, turning pale green, glossy. <bold><italic>Inflorescences</italic></bold> terminal or borne on short, leafless lateral branchlets, in fascicles of 2–9-flowered cymes (staminate inflorescence usually bearing more flowers than pistillate ones), or sometimes a solitary flower (in pistillates); bracts early caducous. <bold><italic>Flowers</italic></bold> unisexual, 4-merous; pedicel greenish yellow to yellow, glabrous; bracteoles early caducous; sepals and petals decussate, pale yellow to yellow, glabrous; sepals concave; petals not concave, slightly thick and fleshy. <bold><italic>Flower buds</italic></bold> pale green, becoming greenish yellow to yellow before anthesis, subglobose or globose, 3–6 mm diam. <bold><italic>Staminate flowers</italic></bold> 0.8–1.2 cm diam.; pedicel 0.8–2 cm long, 2.5–3.5 mm diam.; sepals 4, broadly elliptic or elliptic, sometimes orbicular, 3.5–7 × 3–7 mm, the outer pair slightly larger than the inner pair, apex rounded; petals 4, broadly oblong, oblong, broadly elliptic or elliptic, 0.8–1.2 × 0.6–1 cm, subequal, apex rounded; stamens numerous, united into a single central 4-sided or weakly 4-lobed bundle surrounding a pistillode or without a pistillode, bundle 4–6.5 mm diam; filaments very short; anthers small, 4-thecous, longitudinally dehiscent; pistillode fungiform (mushroom-shaped), 1.5–2.5 mm long. <bold><italic>Pistillate flowers</italic></bold> 0.9–1.4 cm diam.; pedicel 3–5 mm long, 2–4 mm diam.; sepals and petals same as in staminate flowers; staminodes 18–27, united into 4 bundles, surrounding the ovary; pistil fungiform, 4.5–6.5 mm long; ovary pale green, subglobose or globose, 3.5–6 × 4–6.5 mm; stigma pale yellow, convex, radiate, shallowly 6–9-lobed, 3.5–5 mm diam., papillate. <bold><italic>Fruits</italic></bold> berries, green, turning yellow to orangish yellow when ripe, glabrous, cut fruits with a sticky yellow exudate, variable in shape, subglobose, globose, depressed globose, or broadly ellipsoid, 3–7 × 2.5–5 cm, sometimes oblique, asymmetrical, shallowly or weakly 6–9-lobed, without or with a short, thick beak at the apex, pericarp fleshy, 2–3.5 mm thick; persistent stigma dark brown, 3.5–6 mm diam., weakly 6–9-lobed, papillate; persistent sepals slightly larger than in flowering material; fruiting stalk short and thick, 3–6 mm long, 3–5.5 mm diam. <bold><italic>Seeds</italic></bold> 6–9, sometimes aborted (1–7), dark brown or brown mottled with paler irregular lines, semi-ellipsoid, 1.4–2.7 × 0.8–1.3 cm, rounded at both ends, with a yellow to orangish yellow fleshy pulp.</p><fig id="F1" position="float" orientation="portrait"><object-id xmlns:xlink="http://www.w3.org/1999/xlink" content-type="doi" xlink:type="simple">10.3897/phytokeys.270.172287.figure1</object-id><object-id xmlns:xlink="http://www.w3.org/1999/xlink" content-type="arpha" xlink:type="simple">C0DEE148-A9E2-5BF6-A2AA-7FAC1C382C94</object-id><label>Figure 1.</label><caption><p><italic><tp:taxon-name><tp:taxon-name-part taxon-name-part-type="genus" reg="Garcinia">Garcinia</tp:taxon-name-part> <tp:taxon-name-part taxon-name-part-type="species" reg="cowa">cowa</tp:taxon-name-part></tp:taxon-name></italic> var. <italic>cowa</italic>. <bold>A</bold>. Branchlets with leaves and fruit; <bold>B</bold>. Branchlets with leaves and inflorescences bearing staminate flower buds; <bold>C</bold>. Inflorescence with staminate flower buds; <bold>D</bold>. Staminate flower in side view; <bold>E</bold>. Staminate flower in top view; <bold>F</bold>. Pistillate flower in top view; <bold>G</bold>. Pistillate flower in side view, with some sepals and petals removed; <bold>H, I</bold>. Fruits; <bold>J</bold>. Fruits in transverse section showing seeds with fleshy pulp. Photo: Drawn by Wanwisa Bhuchaisri.</p></caption><graphic xmlns:xlink="http://www.w3.org/1999/xlink" xlink:href="phytokeys-270-057_article-172287__-g001.jpg" id="oo_1522396.jpg" position="float" orientation="portrait" xlink:type="simple"><uri content-type="original_file" xlink:type="simple">https://binary.pensoft.net/fig/1522396</uri></graphic></fig><fig id="F2" position="float" orientation="portrait"><object-id xmlns:xlink="http://www.w3.org/1999/xlink" content-type="doi" xlink:type="simple">10.3897/phytokeys.270.172287.figure2</object-id><object-id xmlns:xlink="http://www.w3.org/1999/xlink" content-type="arpha" xlink:type="simple">A44F5B06-AB0C-5000-BFDA-F713C343DF1A</object-id><label>Figure 2.</label><caption><p><italic><tp:taxon-name><tp:taxon-name-part taxon-name-part-type="genus" reg="Garcinia">Garcinia</tp:taxon-name-part> <tp:taxon-name-part taxon-name-part-type="species" reg="cowa">cowa</tp:taxon-name-part></tp:taxon-name></italic> var. <italic>cowa</italic>. <bold>A, B</bold>. Habit and habitats; <bold>C, D</bold>. Bark; <bold>E, F</bold>. Slashed bark with yellow exudate; <bold>G</bold>. Branchlets with leaves; <bold>H</bold>. Branchlets with young leaves; <bold>I</bold>. Branchlets with leaves and inflorescences bearing staminate flower buds; <bold>J</bold>. Inflorescence with staminate flower buds; <bold>K</bold>. Inflorescence with open staminate flower and flower buds; <bold>L</bold>. Branchlets with open pistillate flower. Photos: Chatchai Ngernsaengsaruay.</p></caption><graphic xmlns:xlink="http://www.w3.org/1999/xlink" xlink:href="phytokeys-270-057_article-172287__-g002.jpg" id="oo_1522397.jpg" position="float" orientation="portrait" xlink:type="simple"><uri content-type="original_file" xlink:type="simple">https://binary.pensoft.net/fig/1522397</uri></graphic></fig><fig id="F3" position="float" orientation="portrait"><object-id xmlns:xlink="http://www.w3.org/1999/xlink" content-type="doi" xlink:type="simple">10.3897/phytokeys.270.172287.figure3</object-id><object-id xmlns:xlink="http://www.w3.org/1999/xlink" content-type="arpha" xlink:type="simple">FAD3093C-A642-5838-8C65-FBAC2BB3B448</object-id><label>Figure 3.</label><caption><p><italic><tp:taxon-name><tp:taxon-name-part taxon-name-part-type="genus" reg="Garcinia">Garcinia</tp:taxon-name-part> <tp:taxon-name-part taxon-name-part-type="species" reg="cowa">cowa</tp:taxon-name-part></tp:taxon-name></italic> var. <italic>cowa</italic>. <bold>A</bold>. Branchlets with leaves and fruits; <bold>B–F</bold>. Branchlets with mature and ripe fruits; <bold>G, H</bold>. Fruits and transverse sections of fruits showing yellow exudate and seeds; <bold>I, J</bold>. Ripe fruits; <bold>K</bold>. Transverse sections of fruits showing pericarp and seeds with yellow fleshy pulp. Photos: Chatchai Ngernsaengsaruay.</p></caption><graphic xmlns:xlink="http://www.w3.org/1999/xlink" xlink:href="phytokeys-270-057_article-172287__-g003.jpg" id="oo_1522398.jpg" position="float" orientation="portrait" xlink:type="simple"><uri content-type="original_file" xlink:type="simple">https://binary.pensoft.net/fig/1522398</uri></graphic></fig></tp:treatment-sec><tp:treatment-sec sec-type="Distribution"><title>Distribution.</title><p>India (Assam, Andaman and Nicobar Islands), Nepal, Bhutan, Bangladesh, Myanmar, China (West and South Yunnan), Vietnam, Laos, Cambodia, Thailand, Peninsular Malaysia (Fig. <xref ref-type="fig" rid="F4">4A</xref>).</p><fig id="F4" position="float" orientation="portrait"><object-id xmlns:xlink="http://www.w3.org/1999/xlink" content-type="doi" xlink:type="simple">10.3897/phytokeys.270.172287.figure4</object-id><object-id xmlns:xlink="http://www.w3.org/1999/xlink" content-type="arpha" xlink:type="simple">E2B33B22-59D1-56C1-82EC-B8E181C7D3C4</object-id><label>Figure 4.</label><caption><p>Distribution of three Thai <italic><tp:taxon-name><tp:taxon-name-part taxon-name-part-type="genus" reg="Garcinia">Garcinia</tp:taxon-name-part></tp:taxon-name></italic> species. <bold>A</bold>. <italic><tp:taxon-name><tp:taxon-name-part taxon-name-part-type="genus" reg="Garcinia">Garcinia</tp:taxon-name-part> <tp:taxon-name-part taxon-name-part-type="species" reg="cowa">cowa</tp:taxon-name-part></tp:taxon-name></italic> var. <italic>cowa</italic> is widely distributed from India to China and Peninsular Malaysia; in Thailand, it occurs naturally throughout all seven floristic regions; <bold>B</bold>. <italic><tp:taxon-name><tp:taxon-name-part taxon-name-part-type="genus" reg="Garcinia">Garcinia</tp:taxon-name-part> <tp:taxon-name-part taxon-name-part-type="species" reg="oliveri">oliveri</tp:taxon-name-part></tp:taxon-name></italic> is widely distributed from Indo-China to Peninsular Malaysia; in Thailand, it occurs in the north-eastern, eastern, central, south-eastern, and peninsular regions; <bold>C</bold>. <italic><tp:taxon-name><tp:taxon-name-part taxon-name-part-type="genus" reg="Garcinia">Garcinia</tp:taxon-name-part> <tp:taxon-name-part taxon-name-part-type="species" reg="schomburgkiana">schomburgkiana</tp:taxon-name-part></tp:taxon-name></italic> is distributed from Indo-China to Thailand; in Thailand, it occurs naturally in the northern, north-eastern, eastern, and central regions. Maps: Pichet Chanton and Chatchai Ngernsaengsaruay.</p></caption><graphic xmlns:xlink="http://www.w3.org/1999/xlink" xlink:href="phytokeys-270-057_article-172287__-g004.jpg" id="oo_1522399.jpg" position="float" orientation="portrait" xlink:type="simple"><uri content-type="original_file" xlink:type="simple">https://binary.pensoft.net/fig/1522399</uri></graphic></fig></tp:treatment-sec><tp:treatment-sec sec-type="Distribution in Thailand"><title>Distribution in Thailand.</title><p>It is found in all floristic regions. <bold>Northern</bold>: Mae Hong Son, Chiang Mai, Chiang Rai, Phayao, Nan, Lamphun, Lampang, Tak, Phitsanulok; <bold>North-Eastern</bold>: Loei, Nong Khai, Bueng Kan, Sakon Nakhon, Mukdahan, Maha Sarakham, Khon Kaen; <bold>Eastern</bold>: Nakhon Ratchasima, Buri Ram, Yasothon, Si Sa Ket, Ubon Ratchathani; <bold>South-Western</bold>: Kanchanaburi, Phetchaburi, Prachuap Khiri Khan; <bold>Central</bold>: Saraburi, Nakhon Nayok; <bold>South-Eastern</bold>: Chon Buri, Rayong, Chanthaburi, Trat; <bold>Peninsular</bold>: Chumphon, Ranong, Surat Thani, Songkhla, Narathiwat (Fig. <xref ref-type="fig" rid="F4">4A</xref>).</p></tp:treatment-sec><tp:treatment-sec sec-type="Habitat and ecology"><title>Habitat and ecology.</title><p>This species is found in a wide variety of habitats, including tropical lowland evergreen rain forests, dry evergreen forests, coastal dry evergreen forests, peat swamp forests, beach forests, deciduous dipterocarp forests, pine–deciduous dipterocarp forests, mixed deciduous forests, mixed deciduous forests on limestone hills, lower montane rain forests, lower montane pine–oak forests, forest edges, and secondary forests. It is often found along streams, at elevations from near sea level up to 1,500 m a.m.s.l.</p></tp:treatment-sec><tp:treatment-sec sec-type="Phenology"><title>Phenology.</title><p>Flowering and fruiting occur more than once, nearly throughout the year; flowering peaks from November to April, and fruiting peaks from March to August.</p></tp:treatment-sec><tp:treatment-sec sec-type="Conservation status"><title>Conservation status.</title><p><italic><tp:taxon-name><tp:taxon-name-part taxon-name-part-type="genus" reg="Garcinia">Garcinia</tp:taxon-name-part> <tp:taxon-name-part taxon-name-part-type="species" reg="cowa">cowa</tp:taxon-name-part></tp:taxon-name></italic> var. <italic>cowa</italic> is widely distributed from India to China and Peninsular Malaysia. It has been recorded from numerous localities and has a large Extent of Occurrence (<abbrev xmlns:xlink="http://www.w3.org/1999/xlink" xlink:title="Extent of Occurrence" xlink:type="simple">EOO</abbrev>) of 229,508,285.78 km<sup>2</sup> and an Area of Occupancy (<abbrev xmlns:xlink="http://www.w3.org/1999/xlink" xlink:title="Area of Occupancy" xlink:type="simple">AOO</abbrev>) of 712 km<sup>2</sup>. In Thailand, it occurs naturally throughout all seven floristic regions, with an <abbrev xmlns:xlink="http://www.w3.org/1999/xlink" xlink:title="Extent of Occurrence" xlink:type="simple">EOO</abbrev> of 900,464.98 km<sup>2</sup> and an <abbrev xmlns:xlink="http://www.w3.org/1999/xlink" xlink:title="Area of Occupancy" xlink:type="simple">AOO</abbrev> of 440 km<sup>2</sup>. Given its wide distribution and the abundance of localities, the species faces no significant threat of extinction. We therefore assess its conservation status as Least Concern (<abbrev xmlns:xlink="http://www.w3.org/1999/xlink" xlink:title="Least Concern" xlink:type="simple">LC</abbrev>), in agreement with <xref ref-type="bibr" rid="B10">Deepu and Geethakumary (2020)</xref>.</p></tp:treatment-sec><tp:treatment-sec sec-type="Etymology"><title>Etymology.</title><p>The specific epithet of <italic><tp:taxon-name><tp:taxon-name-part taxon-name-part-type="genus" reg="Garcinia">Garcinia</tp:taxon-name-part> <tp:taxon-name-part taxon-name-part-type="species" reg="cowa">cowa</tp:taxon-name-part></tp:taxon-name></italic> is derived from the local Hindi name “Cowa”, which is a vernacular name used for this species in India (<xref ref-type="bibr" rid="B48">Roxburgh 1832</xref>; <xref ref-type="bibr" rid="B44">Planchon and Triana 1860</xref>).</p></tp:treatment-sec><tp:treatment-sec sec-type="Vernacular names"><title>Vernacular names.</title><p>Ka muang (กะมวง) (Chumphon, from the specimen <italic>A. F. G. Kerr 11624</italic>); Ka muang sai (กะมวงทราย) (Chumphon, from the specimen <italic>A. F. G. Kerr 11474</italic>); Ka-ni (กานิ) (Malay-Narathiwat, reported by <xref ref-type="bibr" rid="B45">Pooma and Suddee 2014</xref>); Kwa (กวะ) (Karen-Kanchanaburi, from the specimen <italic>A. F. G. Kerr 10317</italic>); <bold>Cha muang</bold> (ชะมวง) (General, Chon Buri, from the specimen <italic>D. J. Collins 969</italic>, Trat, from the specimen <italic>C. Phengklai et al. 13144</italic>); Nguan lueang (ง้วนเหลือง) (Loei, from the specimen <italic>K. Suvatabandhu 220</italic>); Tong mang (โตงมาง) (Sakon Nakhon, from the specimen <italic>W. McClatchey WCM3470</italic>); Nam nong (น้ำนอง) (Kanchanaburi, from the specimen <italic>K. Bunchuai 37</italic>); Bong nang (บงนั่ง) (Sakon Nakhon, from the specimen <italic>P. Suvarnakoses 2035</italic>); Ma nguang (มะงวง) (Phetchaburi, from the specimen <italic>A. F. G. Kerr 20613</italic>); Ma mong (มะโมง) (Saraburi, from the specimen <italic>Unknown 10</italic> at BKF12125); Ma pong (มะป่อง) (Chiang Mai, from the specimen <italic>T. Santisuk 6642</italic>); Mong (มง) (Ranong, from the specimen <italic>A. F. G. Kerr 16349</italic>; Saraburi, from the specimen <italic>A. Wanaraks 77</italic>); Mong (โมง) (Si Sa Ket, from the specimens <italic>A. F. G. Kerr 8324</italic> and <italic>P. Suvarnakoses 1486</italic>); Muang (มวง) (Surat Thani, from the specimen <italic>A. F. G. Kerr 18221</italic>); Muang som (มวงส้ม) (Nakhon Si Thammarat, reported by <xref ref-type="bibr" rid="B45">Pooma and Suddee 2014</xref>); Yang nok (ยางนก) (Trat, from the specimen <italic>C. Phengklai et al. 13361</italic>); Som kung yai (ส้มกุ้งใหญ่) (Khon Kaen, from the specimen <italic>Prakob 6</italic> at BKF186121); Som nguang (ส้มงวง) (Saraburi, from the specimen <italic>Unknown 10</italic> at BKF12125); Som pong (ส้มป่อง) (Phayao, from the specimen <italic>Put 3984</italic>); Som mong (ส้มโมง) (Ubon Ratchathani, from the specimen <italic>P. Puudjaa 1443</italic>); Som muang (ส้มมวง) (Buri Ram, from the specimen <italic>S. Suksakorn 981</italic>; Sakon Nakhon, from the specimen <italic>W. McClatchey WCM3470</italic>); Mak mok (หมากโมก) (Udon Thani, reported by <xref ref-type="bibr" rid="B45">Pooma and Suddee 2014</xref>); Mak mong (หมากโมง) (Nong Khai, from the specimen <italic>K. Bunchuai 1829</italic>); Mak mong (หมักหมง) (Phitsanulok, from the specimen <italic>A. F. G. Kerr 5841</italic>).</p></tp:treatment-sec><tp:treatment-sec sec-type="Uses"><title>Uses.</title><p><italic><tp:taxon-name><tp:taxon-name-part taxon-name-part-type="genus" reg="Garcinia">Garcinia</tp:taxon-name-part> <tp:taxon-name-part taxon-name-part-type="species" reg="cowa">cowa</tp:taxon-name-part></tp:taxon-name></italic> var. <italic>cowa</italic> is cultivated for its young leaves, which have a naturally sour taste. These leaves are used in a variety of boiled dishes, such as red curry with pork and <italic>cha muang</italic> leaves, as well as chicken, pork rib, braised pork leg, or beef soups. Young leaves can also be eaten fresh as a vegetable. The fleshy pulp surrounding the seeds of the ripe fruits is edible and has a sweet-and-sour taste (from the author’s observations).</p></tp:treatment-sec><tp:treatment-sec sec-type="Lectotypifications"><title>Lectotypifications.</title><p><italic><tp:taxon-name><tp:taxon-name-part taxon-name-part-type="genus" reg="Oxycarpus">Oxycarpus</tp:taxon-name-part> <tp:taxon-name-part taxon-name-part-type="species" reg="cochinchinensis">cochinchinensis</tp:taxon-name-part></tp:taxon-name></italic> Lour. was originally named by <xref ref-type="bibr" rid="B9">de Loureiro (1790)</xref> and later transferred to the genus <italic><tp:taxon-name><tp:taxon-name-part taxon-name-part-type="genus" reg="Garcinia">Garcinia</tp:taxon-name-part></tp:taxon-name></italic> by <xref ref-type="bibr" rid="B3">Choisy (1823)</xref>. In doing so, Choisy cited the type locality as Cochinchina and noted that the species grows in both cultivated and uncultivated conditions (“Habitat: tam cultus, quam incultus in Cochinchinâ”). However, he did not indicate a type, nor did he provide a collector number or specify the herbarium where the material was deposited. We have located two sheets of the specimen <italic>J. de Loureiro</italic> without a number (<italic>s.n</italic>.) from Vietnam (southern Cochinchina), currently housed at BM [BM000611621, BM000611622]. According to Article 9.6 of the International Code of Nomenclature for algae, fungi, and plants (<abbrev xmlns:xlink="http://www.w3.org/1999/xlink" xlink:title="International Code of Nomenclature" xlink:type="simple">ICN</abbrev>) (<xref ref-type="bibr" rid="B60">Turland et al. 2018</xref>), these specimens constitute syntypes. Of these, specimen BM000611621 is better preserved and more complete than the other and is therefore designated here as the lectotype, with BM000611622 designated as an isolectotype, following Arts. 9.3 and 9.12 of the <abbrev xmlns:xlink="http://www.w3.org/1999/xlink" xlink:title="International Code of Nomenclature" xlink:type="simple">ICN</abbrev> (<xref ref-type="bibr" rid="B60">Turland et al. 2018</xref>).</p><p><italic><tp:taxon-name><tp:taxon-name-part taxon-name-part-type="genus" reg="Garcinia">Garcinia</tp:taxon-name-part> <tp:taxon-name-part taxon-name-part-type="species" reg="nigrolineata">nigrolineata</tp:taxon-name-part></tp:taxon-name></italic> was described by <xref ref-type="bibr" rid="B1">Anderson (1874)</xref>, who cited three gatherings collected from Malacca: <italic>Griffith</italic> (Kew Distrib. <italic>854</italic>) and <italic>Maingay</italic> (Kew Distrib. <italic>152</italic> and <italic>162</italic>). However, Anderson did not indicate a type, nor did he specify the herbaria where the specimens were deposited. We traced the cited material from Malacca as follows: <italic>W. Griffith 854</italic> (Distributed at Kew, 1861–1862) is located at CAL [CAL0000005801], GH [GH00067491], K [K000677662], L [L.2417126], P [P04701603], and W [W-0073380 (<xref ref-type="bibr" rid="B26">Marinho 2017</xref>)]; <italic>A. C. Maingay 152</italic> (Distributed at Kew, 1871) is found at BM [BM000611778], CAL [CAL0000005800], GH [GH00067492], K [K000677660, K000677661], and L [L.2417125]; <italic>A. C. Maingay 162</italic> (Distributed at Kew, 1871) is preserved at CAL [CAL0000005799]. Following Art. 9.6 of the <abbrev xmlns:xlink="http://www.w3.org/1999/xlink" xlink:title="International Code of Nomenclature" xlink:type="simple">ICN</abbrev> (<xref ref-type="bibr" rid="B60">Turland et al. 2018</xref>), these specimens constitute syntypes. Among them, the specimen <italic>W. Griffith 854</italic> (Distributed at Kew, 1861–1862) at K [K000677662] is in the best condition and clearly exhibits the diagnostic characters for the species. It is therefore selected here as the lectotype, following Arts. 9.3 and 9.12 of the <abbrev xmlns:xlink="http://www.w3.org/1999/xlink" xlink:title="International Code of Nomenclature" xlink:type="simple">ICN</abbrev> (<xref ref-type="bibr" rid="B60">Turland et al. 2018</xref>).</p><p><italic><tp:taxon-name><tp:taxon-name-part taxon-name-part-type="genus" reg="Garcinia">Garcinia</tp:taxon-name-part> <tp:taxon-name-part taxon-name-part-type="species" reg="loureiroi">loureiroi</tp:taxon-name-part></tp:taxon-name></italic> was described by <xref ref-type="bibr" rid="B42">Pierre (1883)</xref>, who cited two gatherings: <italic>Herb. Pierre 420</italic> and <italic>669</italic>. In the protologue, the species was noted as being cultivated throughout the provinces of Lower Cochinchina and Cambodia (“Habitat: Cette espèce est cultivée dans toutes les provinces de la Basse-Cochinchine et du Cambodge”). We traced the specimens cited in the protologue to the following: <italic>J. B. L. Pierre 420</italic>, cultivated near the village of Cây bé in southern Cochinchina (“Culta ad pagum Cây bé austro gallicae <tp:taxon-name><tp:taxon-name-part taxon-name-part-type="subfamily" reg="Cochinchinae">Cochinchinae</tp:taxon-name-part></tp:taxon-name>”), represented at P by specimens [P05061498, P05061501, P05061502, P05061503]; and <italic>J. B. L. Pierre 699</italic>, also cultivated in Cochinchina. Upon examination, the specimens cited as number “<italic>669</italic>” in the original description correspond in all respects to the specimen labelled “<italic>699</italic>,” and no distinct gathering corresponding to “<italic>669</italic>” was located. We therefore interpret the citation of “<italic>Herb. Pierre 669</italic>” in the protologue as a transcription error and correct it to “<italic>J. B. L. Pierre 699</italic>.” Specimens under the collection number <italic>699</italic> represent multiple gatherings differing in locality and date and can be grouped as follows:</p><p>Group A: <italic>Harmand 570</italic> (<italic>Herb. L. Pierre 699</italic>), cultivated near the village of Cây bé in southern Cochinchina (“Culta ad pagum Cây bé austro gallicae <tp:taxon-name><tp:taxon-name-part taxon-name-part-type="subfamily" reg="Cochinchinae">Cochinchinae</tp:taxon-name-part></tp:taxon-name>”), collected in June 1876. Specimen at: P [P05061508].</p><p>Group B: <italic>J. B. L. Pierre 699</italic>, cultivated in the Saigon Botanical Garden (in the garden of Cochinchina (“Culta in hort. bot. Saigoneum, in horti <tp:taxon-name><tp:taxon-name-part taxon-name-part-type="subfamily" reg="Cochinchinae">Cochinchinae</tp:taxon-name-part></tp:taxon-name>”), collected in July 1877. Specimens at: P [P05061423, P05061511].</p><p>Group C: <italic>J. B. L. Pierre 699</italic>, same locality as above, collected in September 1877. Specimens at: P [P05061495, P05061496, P05061507].</p><p>Group D: <italic>J. B. L. Pierre 699</italic>, same locality, collected in May 1879. Specimen at: P [P05061509].</p><p>As Pierre did not indicate a type nor specify the herbarium housing the original material, all cited specimens are considered syntypes, following Art. 9.6 of the <abbrev xmlns:xlink="http://www.w3.org/1999/xlink" xlink:title="International Code of Nomenclature" xlink:type="simple">ICN</abbrev> (<xref ref-type="bibr" rid="B60">Turland et al. 2018</xref>). We designated here the specimen <italic>J. B. L. Pierre 420</italic> at P [P05061502] as the lectotype, as it is the most complete and best-preserved specimen among the syntypes, following Art. 9.3 of the <abbrev xmlns:xlink="http://www.w3.org/1999/xlink" xlink:title="International Code of Nomenclature" xlink:type="simple">ICN</abbrev> (<xref ref-type="bibr" rid="B60">Turland et al. 2018</xref>). The remaining specimens under the same gathering [P05061498, P05061501, P05061503] are designated as isolectotypes, in accordance with Art. 9.12 of the <abbrev xmlns:xlink="http://www.w3.org/1999/xlink" xlink:title="International Code of Nomenclature" xlink:type="simple">ICN</abbrev> (<xref ref-type="bibr" rid="B60">Turland et al. 2018</xref>).</p><p><italic><tp:taxon-name><tp:taxon-name-part taxon-name-part-type="genus" reg="Garcinia">Garcinia</tp:taxon-name-part> <tp:taxon-name-part taxon-name-part-type="species" reg="fusca">fusca</tp:taxon-name-part></tp:taxon-name></italic> was named by <xref ref-type="bibr" rid="B42">Pierre (1883)</xref>, citing only one collection: <italic>Herb. Pierre 3622</italic>, reported as inhabiting the banks of the Saigon River and the Angor Province in Cambodia (“Cette espèce habite les rives du fleuve de Saïgon et la province d’Angkor dansle Cambodge”). However, upon examination, we found that the materials are morphologically similar, even though the specimens under this collection number differ in both locality and collection date and can be separated into four distinct groups:</p><p>Group A: <italic>J. B. L. Pierre 3622</italic> from the banks of the Saigon River, Vietnam (“ad flumen Saigon gallicae austro <tp:taxon-name><tp:taxon-name-part taxon-name-part-type="subfamily" reg="Cochinchinae">Cochinchinae</tp:taxon-name-part></tp:taxon-name>”), collected on 18 April 1866. Specimens at: BM [BM001191365], K [K000742484], L [L0700338, L0700339], and S [S11-34587].</p><p>Group B: <italic>J. B. L. Pierre 3622</italic> from Cai Cong, Tây Ninh Province, Vietnam (“ad Cai Cong in prov. Tây Ninh”), also collected on 18 April 1866. Specimens at: K [K000677696], P [P04701639, P04701672, P04701676, P04701677], and U [U1208222]</p><p>Group C: <italic>J. B. L. Pierre 3622</italic> from forests near Cai Cong, Tây Ninh, Vietnam (“in sylvis ad Cai Cong in prov. Tây Ninh gallicae austro <tp:taxon-name><tp:taxon-name-part taxon-name-part-type="subfamily" reg="Cochinchinae">Cochinchinae</tp:taxon-name-part></tp:taxon-name>”), collected in June 1866. Specimen at: P [P04701673]</p><p>Group D: <italic>Harmand</italic> (<italic>Herb. L. Pierre 3622</italic>) from Angkor, Siem Reap, Cambodia, collected in September 1873. Specimen at: P [P04701644].</p><p>Pierre did not indicate a type or specify the herbaria where the specimens were deposited. Following Art. 9.6 of the <abbrev xmlns:xlink="http://www.w3.org/1999/xlink" xlink:title="International Code of Nomenclature" xlink:type="simple">ICN</abbrev> (<xref ref-type="bibr" rid="B60">Turland et al. 2018</xref>), these specimens are considered syntypes. Therefore, the specimen <italic>J. B. L. Pierre 3622</italic> of Group A at K [K000742484] is designated here as the lectotype, with the specimens at BM [BM001191365], L [L0700338, L0700339], and S [S11-34587] designated as isolectotypes, following Arts. 9.3 and 9.12 of the <abbrev xmlns:xlink="http://www.w3.org/1999/xlink" xlink:title="International Code of Nomenclature" xlink:type="simple">ICN</abbrev> (<xref ref-type="bibr" rid="B60">Turland et al. 2018</xref>).</p><p><italic><tp:taxon-name><tp:taxon-name-part taxon-name-part-type="genus" reg="Garcinia">Garcinia</tp:taxon-name-part> <tp:taxon-name-part taxon-name-part-type="species" reg="kunstleri">kunstleri</tp:taxon-name-part></tp:taxon-name></italic> was described by <xref ref-type="bibr" rid="B19">King (1890)</xref> based on specimens collected by King’s Collector, Scortechini, and Wray from low elevations in Perak. King did not indicate a type, nor did he provide collector numbers or specify the herbaria in which the specimens were housed. We have located the following specimens from Perak: <italic>King’s Collector 2218</italic> at CAL [CAL0000005874], <italic>King’s Collector 4317</italic> at G [G00726360], <italic>King’s Collector 7007</italic> at CAL [CAL0000005876], <italic>King’s Collector 8196</italic> at CAL [CAL0000005875, CAL0000005880], <italic>King’s Collector 8302</italic> at CAL [CAL0000005883], G [G00726359], and US [US02961153], <italic>King’s Collector 8809</italic> at CAL [CAL0000005877], <italic>King’s Collector 10208</italic> at CAL [CAL0000005881, CAL0000005882], <italic>B. Scortechini 271</italic> at CAL [CAL0000005869], G [G00726398], and SING [SING0063105], <italic>B. Scortechini 1852</italic> at SING [SING0063106], <italic>B. Scortechini 1388</italic> at CAL [CAL0000005871] and G [G00726394], <italic>B. Scortechini s.n</italic>. at SING [SING0063107], <italic>L. Wray 328</italic> at CAL [CAL0000005872, CAL0000005873], and <italic>L. Wray 828</italic> at SING [SING0063122, SING0063123, SING0063124]. Following Art. 9.6 of <abbrev xmlns:xlink="http://www.w3.org/1999/xlink" xlink:title="International Code of Nomenclature" xlink:type="simple">ICN</abbrev> (<xref ref-type="bibr" rid="B60">Turland et al. 2018</xref>), all these specimens are treated as syntypes. George King served as Superintendent of Calcutta Botanic Gardens (1871–1898) and as Director of the Botanical Survey of India (1891–1898) (<xref ref-type="bibr" rid="B51">Stafleu and Cowan 1979</xref>). We hereby designate the specimen <italic>L. Wray 328</italic> at CAL [CAL0000005872] as the lectotype, as it is the most complete and best-preserved among the syntypes, in accordance with Art. 9.3 of the <abbrev xmlns:xlink="http://www.w3.org/1999/xlink" xlink:title="International Code of Nomenclature" xlink:type="simple">ICN</abbrev> (<xref ref-type="bibr" rid="B60">Turland et al. 2018</xref>). The duplicate specimen from the same gathering at CAL [CAL0000005873] is designated as an isolectotype, following Art. 9.12 of the <abbrev xmlns:xlink="http://www.w3.org/1999/xlink" xlink:title="International Code of Nomenclature" xlink:type="simple">ICN</abbrev> (<xref ref-type="bibr" rid="B60">Turland et al. 2018</xref>).</p><p><italic><tp:taxon-name><tp:taxon-name-part taxon-name-part-type="genus" reg="Garcinia">Garcinia</tp:taxon-name-part> <tp:taxon-name-part taxon-name-part-type="species" reg="plena">plena</tp:taxon-name-part></tp:taxon-name></italic> was described by <xref ref-type="bibr" rid="B4">Craib (1924)</xref> based on the specimen <italic>A. F. G. Kerr 5007</italic>, collected from Ban Tiu, Nan Province, at an elevation of approximately 1,100 m a.m.s.l. Craib did not select a holotype, nor did he specify the herbarium in which the specimen was housed. However, we have located three sheets of the specimen <italic>A. F. G. Kerr 5007</italic> at BK [BK257947], BM [BM000611604], and K [K000677703]. Following Art. 9.6 of <abbrev xmlns:xlink="http://www.w3.org/1999/xlink" xlink:title="International Code of Nomenclature" xlink:type="simple">ICN</abbrev> (<xref ref-type="bibr" rid="B60">Turland et al. 2018</xref>), these are treated as syntypes. William Grant Craib (1882–1933), a British botanist affiliated with Aberdeen and Kew (<xref ref-type="bibr" rid="B50">Stafleu and Cowan 1976</xref>), likely had access to the material at K. Therefore, the specimen at K [K000677703] is designated here as the lectotype, with the specimens at BK [BK257947] and BM [BM000611604] designated as isolectotypes, in accordance with Arts. 9.3 and 9.12 of the <abbrev xmlns:xlink="http://www.w3.org/1999/xlink" xlink:title="International Code of Nomenclature" xlink:type="simple">ICN</abbrev> (<xref ref-type="bibr" rid="B60">Turland et al. 2018</xref>).</p></tp:treatment-sec><tp:treatment-sec sec-type="Notes"><title>Notes.</title><p>The morphological variability observed in the leaves and fruits of <italic><tp:taxon-name><tp:taxon-name-part taxon-name-part-type="genus" reg="Garcinia">Garcinia</tp:taxon-name-part> <tp:taxon-name-part taxon-name-part-type="species" reg="cowa">cowa</tp:taxon-name-part></tp:taxon-name></italic> var. <italic><tp:taxon-name><tp:taxon-name-part taxon-name-part-type="genus" reg="Garcinia"/><tp:taxon-name-part taxon-name-part-type="species" reg="cowa"/><tp:taxon-name-part taxon-name-part-type="variety" reg="cowa">cowa</tp:taxon-name-part></tp:taxon-name></italic> and the previously recognized taxa further supports their synonymization. Examination of herbarium specimens, together with protologue descriptions and previous studies (e.g., <xref ref-type="bibr" rid="B9">de Loureiro 1790</xref>; <xref ref-type="bibr" rid="B1">Anderson 1874</xref>; <xref ref-type="bibr" rid="B22">Kurz 1877</xref>; <xref ref-type="bibr" rid="B42">Pierre 1883</xref>; <xref ref-type="bibr" rid="B61">Vesque 1889</xref>, <xref ref-type="bibr" rid="B62">1893</xref>; <xref ref-type="bibr" rid="B19">King 1890</xref>; <xref ref-type="bibr" rid="B43">Pitard 1910</xref>; <xref ref-type="bibr" rid="B4">Craib 1924</xref>; <xref ref-type="bibr" rid="B11">Gagnepain 1943</xref>; <xref ref-type="bibr" rid="B25">Maheshwari 1964</xref>; <xref ref-type="bibr" rid="B64">Whitmore 1973</xref>; <xref ref-type="bibr" rid="B24">Long 1984</xref>; <xref ref-type="bibr" rid="B49">Singh 1993</xref>; <xref ref-type="bibr" rid="B23">Li et al. 2007</xref>; <xref ref-type="bibr" rid="B27">Mohanan et al. 2023</xref>), shows that leaf shape and size are highly variable across these taxa. Fruits also exhibit a wide range of forms, being shallowly or weakly 6–9-lobed, or sometimes unlobed, with or without a short, thick apical beak. Such variation in both vegetative and reproductive characters overlaps extensively among <italic><tp:taxon-name><tp:taxon-name-part taxon-name-part-type="genus" reg="Garcinia">G.</tp:taxon-name-part> <tp:taxon-name-part taxon-name-part-type="species" reg="cowa">cowa</tp:taxon-name-part></tp:taxon-name></italic> var. <italic><tp:taxon-name><tp:taxon-name-part taxon-name-part-type="genus" reg="Garcinia"/><tp:taxon-name-part taxon-name-part-type="species" reg="cowa"/><tp:taxon-name-part taxon-name-part-type="variety" reg="cowa">cowa</tp:taxon-name-part></tp:taxon-name></italic>, <italic><tp:taxon-name><tp:taxon-name-part taxon-name-part-type="genus" reg="Garcinia">G.</tp:taxon-name-part> <tp:taxon-name-part taxon-name-part-type="species" reg="cochinchinensis">cochinchinensis</tp:taxon-name-part></tp:taxon-name></italic>, <italic><tp:taxon-name><tp:taxon-name-part taxon-name-part-type="genus" reg="Garcinia">G.</tp:taxon-name-part> <tp:taxon-name-part taxon-name-part-type="species" reg="fusca">fusca</tp:taxon-name-part></tp:taxon-name></italic>, <italic><tp:taxon-name><tp:taxon-name-part taxon-name-part-type="genus" reg="Garcinia">G.</tp:taxon-name-part> <tp:taxon-name-part taxon-name-part-type="species" reg="nigrolineata">nigrolineata</tp:taxon-name-part></tp:taxon-name></italic>, and <italic><tp:taxon-name><tp:taxon-name-part taxon-name-part-type="genus" reg="Garcinia">G.</tp:taxon-name-part> <tp:taxon-name-part taxon-name-part-type="species" reg="plena">plena</tp:taxon-name-part></tp:taxon-name></italic>, making them morphologically indistinguishable.</p><p>Given this extensive overlap, these four taxa cannot be reliably separated based on morphology. Therefore, consistent with previous studies and our own observations, we treat <italic><tp:taxon-name><tp:taxon-name-part taxon-name-part-type="genus" reg="Garcinia">G.</tp:taxon-name-part> <tp:taxon-name-part taxon-name-part-type="species" reg="cochinchinensis">cochinchinensis</tp:taxon-name-part></tp:taxon-name></italic>, <italic><tp:taxon-name><tp:taxon-name-part taxon-name-part-type="genus" reg="Garcinia">G.</tp:taxon-name-part> <tp:taxon-name-part taxon-name-part-type="species" reg="fusca">fusca</tp:taxon-name-part></tp:taxon-name></italic>, <italic><tp:taxon-name><tp:taxon-name-part taxon-name-part-type="genus" reg="Garcinia">G.</tp:taxon-name-part> <tp:taxon-name-part taxon-name-part-type="species" reg="nigrolineata">nigrolineata</tp:taxon-name-part></tp:taxon-name></italic>, and <italic><tp:taxon-name><tp:taxon-name-part taxon-name-part-type="genus" reg="Garcinia">G.</tp:taxon-name-part> <tp:taxon-name-part taxon-name-part-type="species" reg="plena">plena</tp:taxon-name-part></tp:taxon-name></italic> as new synonyms of <italic><tp:taxon-name><tp:taxon-name-part taxon-name-part-type="genus" reg="Garcinia">G.</tp:taxon-name-part> <tp:taxon-name-part taxon-name-part-type="species" reg="cowa">cowa</tp:taxon-name-part></tp:taxon-name></italic> var. <italic><tp:taxon-name><tp:taxon-name-part taxon-name-part-type="genus" reg="Garcinia"/><tp:taxon-name-part taxon-name-part-type="species" reg="cowa"/><tp:taxon-name-part taxon-name-part-type="variety" reg="cowa">cowa</tp:taxon-name-part></tp:taxon-name></italic>. This treatment reflects the morphological continuum observed in these taxa and aligns with earlier taxonomic work, helping to reduce ambiguity in species identification.</p><p><italic><tp:taxon-name><tp:taxon-name-part taxon-name-part-type="genus" reg="Garcinia">Garcinia</tp:taxon-name-part> <tp:taxon-name-part taxon-name-part-type="species" reg="kydia">kydia</tp:taxon-name-part></tp:taxon-name></italic> Roxb. has been reduced to <italic><tp:taxon-name><tp:taxon-name-part taxon-name-part-type="genus" reg="Garcinia">G.</tp:taxon-name-part> <tp:taxon-name-part taxon-name-part-type="species" reg="cowa">cowa</tp:taxon-name-part></tp:taxon-name></italic> Roxb. ex Choisy var. <tp:taxon-name><tp:taxon-name-part taxon-name-part-type="genus" reg="Garcinia"/><tp:taxon-name-part taxon-name-part-type="species" reg="cowa"/><tp:taxon-name-part taxon-name-part-type="variety">kydia</tp:taxon-name-part></tp:taxon-name> (Roxb.) Shameer and N. Mohanan (<xref ref-type="bibr" rid="B27">Mohanan et al. 2023</xref>). However, following <xref ref-type="bibr" rid="B27">Mohanan et al. (2023)</xref>, the correct authorship of <italic><tp:taxon-name><tp:taxon-name-part taxon-name-part-type="genus" reg="Garcinia">G.</tp:taxon-name-part> <tp:taxon-name-part taxon-name-part-type="species" reg="cowa">cowa</tp:taxon-name-part></tp:taxon-name></italic> is Roxb. ex Choisy, not Roxb. ex DC. This is because <italic><tp:taxon-name><tp:taxon-name-part taxon-name-part-type="genus" reg="Garcinia">G.</tp:taxon-name-part> <tp:taxon-name-part taxon-name-part-type="species" reg="cowa">cowa</tp:taxon-name-part></tp:taxon-name></italic> Roxb. ex Choisy, published earlier (<xref ref-type="bibr" rid="B3">Choisy 1823</xref>), is the accepted name, whereas <italic><tp:taxon-name><tp:taxon-name-part taxon-name-part-type="genus" reg="Garcinia">G.</tp:taxon-name-part> <tp:taxon-name-part taxon-name-part-type="species" reg="cowa">cowa</tp:taxon-name-part></tp:taxon-name></italic> Roxb. ex DC., published later (<xref ref-type="bibr" rid="B6">de Candolle 1824</xref>), is illegitimate under the <abbrev xmlns:xlink="http://www.w3.org/1999/xlink" xlink:title="International Code of Nomenclature" xlink:type="simple">ICN</abbrev>. <italic><tp:taxon-name><tp:taxon-name-part taxon-name-part-type="genus" reg="Garcinia">Garcinia</tp:taxon-name-part> <tp:taxon-name-part taxon-name-part-type="species" reg="cowa">cowa</tp:taxon-name-part></tp:taxon-name></italic> var. <italic><tp:taxon-name><tp:taxon-name-part taxon-name-part-type="genus" reg="Garcinia"/><tp:taxon-name-part taxon-name-part-type="species" reg="cowa"/><tp:taxon-name-part taxon-name-part-type="variety" reg="cowa">cowa</tp:taxon-name-part></tp:taxon-name></italic> differs from <italic><tp:taxon-name><tp:taxon-name-part taxon-name-part-type="genus" reg="Garcinia">G.</tp:taxon-name-part> <tp:taxon-name-part taxon-name-part-type="species" reg="cowa">cowa</tp:taxon-name-part></tp:taxon-name></italic> var. <tp:taxon-name><tp:taxon-name-part taxon-name-part-type="genus" reg="Garcinia"/><tp:taxon-name-part taxon-name-part-type="species" reg="cowa"/><tp:taxon-name-part taxon-name-part-type="variety">kydia</tp:taxon-name-part></tp:taxon-name> in having pistillate inflorescences with 2–3 flowers and fruits that are non-mamillate and grooved from the base to the apex. In contrast, <italic><tp:taxon-name><tp:taxon-name-part taxon-name-part-type="genus" reg="Garcinia">G.</tp:taxon-name-part> <tp:taxon-name-part taxon-name-part-type="species" reg="cowa">cowa</tp:taxon-name-part></tp:taxon-name></italic> var. <tp:taxon-name><tp:taxon-name-part taxon-name-part-type="genus" reg="Garcinia"/><tp:taxon-name-part taxon-name-part-type="species" reg="cowa"/><tp:taxon-name-part taxon-name-part-type="variety">kydia</tp:taxon-name-part></tp:taxon-name> has solitary pistillate flowers and fruits that are mamillate and grooved only toward the apex (<xref ref-type="bibr" rid="B27">Mohanan et al. 2023</xref>).</p><p><italic><tp:taxon-name><tp:taxon-name-part taxon-name-part-type="genus" reg="Garcinia">Garcinia</tp:taxon-name-part> <tp:taxon-name-part taxon-name-part-type="species" reg="kunstleri">kunstleri</tp:taxon-name-part></tp:taxon-name></italic> was treated as a synonym of <italic><tp:taxon-name><tp:taxon-name-part taxon-name-part-type="genus" reg="Garcinia">G.</tp:taxon-name-part> <tp:taxon-name-part taxon-name-part-type="species" reg="nigrolineata">nigrolineata</tp:taxon-name-part></tp:taxon-name></italic> by <xref ref-type="bibr" rid="B20">Kochummen and Whitmore (1973)</xref>.</p><p>According to <xref ref-type="bibr" rid="B45">Pooma and Suddee (2014)</xref>, the local name of <italic><tp:taxon-name><tp:taxon-name-part taxon-name-part-type="genus" reg="Garcinia">Garcinia</tp:taxon-name-part> <tp:taxon-name-part taxon-name-part-type="species" reg="fusca">fusca</tp:taxon-name-part></tp:taxon-name></italic> is Ma dan pa (มะดันป่า) in Maha Sarakham Province. However, we found that the specimen <italic>T. Smitinand 10441</italic> at BKF [BKF36151] collected from Maha Sarakham Province, was misidentified as <italic><tp:taxon-name><tp:taxon-name-part taxon-name-part-type="genus" reg="Garcinia">G.</tp:taxon-name-part> <tp:taxon-name-part taxon-name-part-type="species" reg="fusca">fusca</tp:taxon-name-part></tp:taxon-name></italic>, whereas the correct identification is <italic><tp:taxon-name><tp:taxon-name-part taxon-name-part-type="genus" reg="Garcinia">G.</tp:taxon-name-part> <tp:taxon-name-part taxon-name-part-type="species" reg="schomburgkiana">schomburgkiana</tp:taxon-name-part></tp:taxon-name></italic>.</p></tp:treatment-sec><tp:treatment-sec sec-type="Additional specimens examined"><title>Additional specimens examined.</title><p><bold>Thailand. Northern</bold>: • Mae Hong Son [Ban Nong Khao Klang, Mueang Mae Hong Son District, fl., 25 Mar 2006, <italic>S. Watthana 1883</italic> (CMUB, QBG)]; • Chiang Mai [Doi Suthep, fl., 17 Apr 1910, <italic>A. F. G. Kerr 1124</italic> (BM, K [K003964730, K003964731], TCD [TCD0010441]); • ibid., fr., 9 May 1911, <italic>A. F. G. Kerr 1828</italic> (BM, E [E00839766], K [K003964729], P [P04701449], TCD [TCD0010440]); • ibid., fr., 15 Nov 1914, <italic>A. F. G. Kerr 3464</italic> (BM, K [K003964711]); • ibid., sterile, 17 Dec 1958 (as <italic><tp:taxon-name><tp:taxon-name-part taxon-name-part-type="genus" reg="Garcinia">Garcinia</tp:taxon-name-part></tp:taxon-name></italic> sp.), <italic>T. Sørensen, K. Larsen &amp; B. Hansen 6481</italic> (BKF, C); • ibid., fr., 17 Jul 1968 (as <italic><tp:taxon-name><tp:taxon-name-part taxon-name-part-type="genus" reg="Garcinia">Garcinia</tp:taxon-name-part></tp:taxon-name></italic> sp., <italic><tp:taxon-name><tp:taxon-name-part taxon-name-part-type="genus" reg="Garcinia">G.</tp:taxon-name-part> <tp:taxon-name-part taxon-name-part-type="uncertainty-rank">cf.</tp:taxon-name-part> <tp:taxon-name-part taxon-name-part-type="species" reg="fusca">fusca</tp:taxon-name-part></tp:taxon-name></italic>), <italic>K. Larsen, T. Santisuk &amp; E. Warncke 2595</italic> (AAU, BKF, E [E00839765], K [K003964715], P [P05062016]); • ibid., fr., 14 Aug 1968 (as <italic><tp:taxon-name><tp:taxon-name-part taxon-name-part-type="genus" reg="Garcinia">Garcinia</tp:taxon-name-part></tp:taxon-name></italic> sp.), <italic>S. Phengnaren 215</italic> (BKF); • Pha Lat, Doi Suthep, fr., 25 Jul 1987 (as <italic><tp:taxon-name><tp:taxon-name-part taxon-name-part-type="genus" reg="Garcinia">G.</tp:taxon-name-part> <tp:taxon-name-part taxon-name-part-type="species" reg="speciosa">speciosa</tp:taxon-name-part></tp:taxon-name></italic>), <italic>J. F. Maxwell 87-704</italic> (BKF, L [L.2416705]); • Montha Than Waterfall, Doi Suthep, ♂ fl., 6 Feb 1988, <italic>J. F. Maxwell 88-135</italic> (AAU, BKF, L [L.2403055]); • Pha Ngoep, Doi Suthep, ♀ fl., 1 Dec 1988, <italic>J. F. Maxwell 88-1362</italic> (AAU, BKF, L [L.2403056]); • Doi Suthep-Pui National Park, fr., 7 Mar 1992, <italic>J. F. Maxwell 92-67</italic> (CMUB, P [P04701436]); • ibid., ♂ fl., 8 Apr 1992, <italic>J. F. Maxwell 92-133</italic> (CMUB); • ibid., sterile, 18 May 1992, <italic>T. Santisuk s.n</italic>. (BKF118370); • ibid., ♂ fl., 15 Oct 1992, <italic>J. F. Maxwell 92-620</italic> (BKF, CMUB, L [L.3806466], P [P04701433]); • ibid., fl., 20 Feb 2004 (as <italic><tp:taxon-name><tp:taxon-name-part taxon-name-part-type="genus" reg="Garcinia">G.</tp:taxon-name-part> <tp:taxon-name-part taxon-name-part-type="uncertainty-rank">cf.</tp:taxon-name-part> <tp:taxon-name-part taxon-name-part-type="species" reg="parvifolia">parvifolia</tp:taxon-name-part></tp:taxon-name></italic>), <italic>P. Wilkie et al. PW436</italic> (BKF); • Chang Khian Village, Doi Suthep-Pui National Park, fr., 10 May 1995, <italic>S. Kopachon S120</italic> (CMUB); • Khun Wang, ♀ fl., 5 Apr 1978, <italic>T. Smitinand s.n</italic>. (BKF072733); • ibid., fl., 5 Apr 1978 (as <italic><tp:taxon-name><tp:taxon-name-part taxon-name-part-type="genus" reg="Garcinia">Garcinia</tp:taxon-name-part></tp:taxon-name></italic> sp.; H. Toyama det. as <italic><tp:taxon-name><tp:taxon-name-part taxon-name-part-type="genus" reg="Garcinia">G.</tp:taxon-name-part> <tp:taxon-name-part taxon-name-part-type="species" reg="fusca">fusca</tp:taxon-name-part></tp:taxon-name></italic>), <italic>T. Smitinand s.n</italic>. (BKF073225); • Doi Inthanon, Chom Thong District, fl., 16 Feb 1998 (as <italic><tp:taxon-name><tp:taxon-name-part taxon-name-part-type="genus" reg="Garcinia">G.</tp:taxon-name-part> <tp:taxon-name-part taxon-name-part-type="species" reg="speciosa">speciosa</tp:taxon-name-part></tp:taxon-name></italic>), <italic>F. Konta et al. 4324</italic> (BKF); • Pha Mon, Doi Inthanon, fl., 16 Feb 1998 (as <italic><tp:taxon-name><tp:taxon-name-part taxon-name-part-type="genus" reg="Garcinia">G.</tp:taxon-name-part> <tp:taxon-name-part taxon-name-part-type="species" reg="speciosa">speciosa</tp:taxon-name-part></tp:taxon-name></italic>), <italic>C. Phengklai et al. 11036</italic> (BKF); • Doi Inthanon National Park, fr., 3 Aug 2003 (as <italic><tp:taxon-name><tp:taxon-name-part taxon-name-part-type="genus" reg="Garcinia">Garcinia</tp:taxon-name-part></tp:taxon-name></italic> sp.), <italic>T. Wongprasert &amp; S. Khao-iam 038-39</italic> (BKF); • Ban Angka Noi, Doi Inthanon National Park, fr., 4 Aug 2003 (as <italic><tp:taxon-name><tp:taxon-name-part taxon-name-part-type="genus" reg="Garcinia">Garcinia</tp:taxon-name-part></tp:taxon-name></italic> sp.), <italic>T. Wongprasert &amp; S. Khao-iam 038-40</italic> (BKF); • Mae Klang Luang Village, Doi Inthanon National Park, fr., 4 May 2010, <italic>P. Georgiadis 278</italic> (CMUB, L [L.2058950], P [P00931054]); • Mae Taeng District, ♂ fl., 10 Jan 1988 (as <italic><tp:taxon-name><tp:taxon-name-part taxon-name-part-type="genus" reg="Garcinia">G.</tp:taxon-name-part> <tp:taxon-name-part taxon-name-part-type="uncertainty-rank">cf.</tp:taxon-name-part> <tp:taxon-name-part taxon-name-part-type="species" reg="speciosa">speciosa</tp:taxon-name-part></tp:taxon-name></italic>), <italic>T. Santisuk 6642</italic> (BKF); • Doi Chiang Dao Wildlife Sanctuary, Chiang Dao District, ♂ fl., 10 Oct 1995, <italic>J. F. Maxwell 95-880</italic> (BKF, CMUB, L [L.3881945]); • Thep Sadet Subdistrict, Doi Saket District, ♂ fl., 23 Jul 1996 (as <italic><tp:taxon-name><tp:taxon-name-part taxon-name-part-type="genus" reg="Garcinia">G.</tp:taxon-name-part> <tp:taxon-name-part taxon-name-part-type="species" reg="speciosa">speciosa</tp:taxon-name-part></tp:taxon-name></italic>), <italic>J. F. Maxwell 96-999</italic> (CMUB); • Huai Mae Mae, Mae Rim District, fl., 23 Mar 1999 (as <italic><tp:taxon-name><tp:taxon-name-part taxon-name-part-type="genus" reg="Garcinia">Garcinia</tp:taxon-name-part></tp:taxon-name></italic> sp.), <italic>P. Rittisuntorn 16</italic> (PSU); • Ban Phra Bath Si Roi, Sa Luang Subdistrict, Mae Rim District, fl., 30 Mar 2007 (as <italic><tp:taxon-name><tp:taxon-name-part taxon-name-part-type="genus" reg="Garcinia">Garcinia</tp:taxon-name-part></tp:taxon-name></italic> sp.), <italic>W. Pongamornkul 1912</italic> (QBG); • Queen Sirikit Botanical Garden, Mae Rim District, sterile, 23 Jan 2013, <italic>J. A. van der Scheur et al. 90</italic> (L [L.2065861]); • ibid., fr., 1 Jun 2016 (as <italic><tp:taxon-name><tp:taxon-name-part taxon-name-part-type="genus" reg="Garcinia">Garcinia</tp:taxon-name-part></tp:taxon-name></italic> sp.), <italic>C. Glamwaewwong 138/60</italic> (QBG); • Mae Kam Pong Waterfall, Mae On District, ♂ fl., 5 Apr 2004, <italic>J. F. Maxwell 04-184</italic> (BKF, CMUB, L [L.3812990, L.3878614]); • ibid., fl., 25 Mar 2012, <italic>M. Norsangsri &amp; S. Mattapha 9181</italic> (AAU, QBG); • Ban Lao Wa, Wiang Haeng District, fr., 18 Jul 2001 (as <italic><tp:taxon-name><tp:taxon-name-part taxon-name-part-type="genus" reg="Garcinia">Garcinia</tp:taxon-name-part></tp:taxon-name></italic> sp.), <italic>M. Norsaengsri 1578</italic> (QBG); • Pha Dam Waterfall, Mae Win Subdistrict, Mae Wang District, ♀ fl., 22 Apr 2004, <italic>J. F. Maxwell 04-231</italic> (CMUB, L [L.3812988]); • Huai Kaeo Subdistrict, Mae On District, fr., 15 Jul 2005 (as <italic><tp:taxon-name><tp:taxon-name-part taxon-name-part-type="genus" reg="Garcinia">G.</tp:taxon-name-part> <tp:taxon-name-part taxon-name-part-type="species" reg="speciosa">speciosa</tp:taxon-name-part></tp:taxon-name></italic>), <italic>J. F. Maxwell 05-437</italic> (BKF, CMUB); • ibid., fr., 7 Sep 2011 (as <italic><tp:taxon-name><tp:taxon-name-part taxon-name-part-type="genus" reg="Garcinia">Garcinia</tp:taxon-name-part></tp:taxon-name></italic> sp.), <italic>R. Pooma et al. 7792</italic> (BKF); • Huai Hong Khrai, fr., 13 Aug 2007 (as <italic><tp:taxon-name><tp:taxon-name-part taxon-name-part-type="genus" reg="Garcinia">G.</tp:taxon-name-part> <tp:taxon-name-part taxon-name-part-type="species" reg="succifolia">succifolia</tp:taxon-name-part></tp:taxon-name></italic>), <italic>P. Klomsakul 7, 8</italic> (BKF); • Ban Pok Nai, fr., 23 Apr 2008 (as <italic><tp:taxon-name><tp:taxon-name-part taxon-name-part-type="genus" reg="Garcinia">Garcinia</tp:taxon-name-part></tp:taxon-name></italic> sp.), <italic>Pimsiri PN001</italic> (QBG); • Samoeng District, fr., 24 Jun 2008 (as <italic><tp:taxon-name><tp:taxon-name-part taxon-name-part-type="genus" reg="Garcinia">Garcinia</tp:taxon-name-part></tp:taxon-name></italic> sp.), <italic>K. Jatupol 08-229</italic> (QBG, SING)]; • Chiang Rai [Ku Tan Mountain, seed, 30 Jan 1970, <italic>S. Sutheesorn (Sutisorn) 1510</italic> (BK); • Doi Luang National Park, Mae Suai District, fr., 6 Jun 1998, <italic>P. Sidisunthorn &amp; S. Gardner 2723</italic> (CMUB); • Khun Chae National Park, Wiang Pa Pao District, ♂ fl., 2 Apr 1998 (as <italic><tp:taxon-name><tp:taxon-name-part taxon-name-part-type="genus" reg="Garcinia">G.</tp:taxon-name-part> <tp:taxon-name-part taxon-name-part-type="species" reg="propinqua">propinqua</tp:taxon-name-part></tp:taxon-name></italic>), <italic>J. F. Maxwell 98-364</italic> (CMUB, L [L.3806395]); • Doi Tung, Mae Sai District, ♀ fl., 7 Apr 2006, <italic>J. F. Maxwell 06-274</italic> (CMUB, L [L.3878632]); • Ban Pha Mi, Mae Sai District, fl., 22 Mar 2011 (as <italic><tp:taxon-name><tp:taxon-name-part taxon-name-part-type="genus" reg="Garcinia">G.</tp:taxon-name-part> <tp:taxon-name-part taxon-name-part-type="species" reg="merguensis">merguensis</tp:taxon-name-part></tp:taxon-name></italic>), <italic>M. Norsangsri &amp; N. Tathana 7844</italic> (BKF); • Pa Kook Village, Mae Sai District, fl., 3 Feb 2012, <italic>S. Laphookhieo 1</italic> (CMUB)]; • Phayao [Mueang Payao District, fl., 12 Jul 1931 (as <italic><tp:taxon-name><tp:taxon-name-part taxon-name-part-type="genus" reg="Garcinia">Garcinia</tp:taxon-name-part></tp:taxon-name></italic> sp.), <italic>Put 3984</italic> (BM, K [K003964725]); • Champa Thong Waterfall, Doi Luang National Park, Mueang District, fr., 10 Aug 1997 (as <tp:taxon-name><tp:taxon-name-part taxon-name-part-type="genus" reg="Garcinia">G.</tp:taxon-name-part> <tp:taxon-name-part taxon-name-part-type="species">speciosa</tp:taxon-name-part></tp:taxon-name>), <italic>P. Sidisunthorn &amp; S. Gardner 2289</italic> (CMUB)]; • Nan [Doi Phu Kha National Park, ♂ fl., 18 Mar 1999 (as <italic><tp:taxon-name><tp:taxon-name-part taxon-name-part-type="genus" reg="Garcinia">Garcinia</tp:taxon-name-part></tp:taxon-name></italic> sp.), <italic>P. Srisanga 522</italic> (BKF, CMUB, QBG)]; • Lamphun [Doi Khun Tan National Park, Mae Tha District, fr., 29 Aug 1993, <italic>J. F. Maxwell 93-1006</italic> (BKF, CMUB)]; • Lampang [Mae Chang, fl., 22 Jan 1926 (as <italic><tp:taxon-name><tp:taxon-name-part taxon-name-part-type="genus" reg="Garcinia">Garcinia</tp:taxon-name-part></tp:taxon-name></italic> sp., <italic><tp:taxon-name><tp:taxon-name-part taxon-name-part-type="genus" reg="Garcinia">G.</tp:taxon-name-part> <tp:taxon-name-part taxon-name-part-type="species" reg="gracilis">gracilis</tp:taxon-name-part></tp:taxon-name></italic>), <italic>Winit 1579</italic> (BK, BKF K [K003964699]); • Chae Son National Park, ♂ fl., 28 Mar 1996, <italic>J. F. Maxwell 96-436</italic> (BKF, CMUB, L [L.3881940]); • Wang Nuea District, ♂ fl., 26 Mar 1997 (as <italic><tp:taxon-name><tp:taxon-name-part taxon-name-part-type="genus" reg="Garcinia">G.</tp:taxon-name-part> <tp:taxon-name-part taxon-name-part-type="species" reg="hanburyi">hanburyi</tp:taxon-name-part></tp:taxon-name></italic>), <italic>J. F. Maxwell 97-247</italic> (BKF, CMUB); • Chae Hom District, ♂ fl., 5 Nov 2000, <italic>M. Panatkool 417</italic> (CMUB)]; • Tak [Mae Sot District, fr., 30 May 1973 (as <italic><tp:taxon-name><tp:taxon-name-part taxon-name-part-type="genus" reg="Garcinia">Garcinia</tp:taxon-name-part></tp:taxon-name></italic> sp.), <italic>R. Geesink et al. 5553</italic> (C); • Tha Song Yang District, fl., 19 Jan 1995 (as <italic><tp:taxon-name><tp:taxon-name-part taxon-name-part-type="genus" reg="Garcinia">Garcinia</tp:taxon-name-part></tp:taxon-name></italic> sp.), <italic>R. Pooma 1001</italic> (BKF, CMUB)]; • Phitsanulok [Nakhon Thai District, fr., 15 Apr 1922 (as <italic><tp:taxon-name><tp:taxon-name-part taxon-name-part-type="genus" reg="Garcinia">Garcinia</tp:taxon-name-part></tp:taxon-name></italic> sp.), <italic>A. F. G. Kerr 5841</italic> (BK, BM, K [K003964717])]; <bold>North-Eastern</bold>: • Loei [Phu Kradueng, fl., 6 Apr 1948 (as <italic><tp:taxon-name><tp:taxon-name-part taxon-name-part-type="genus" reg="Garcinia">G.</tp:taxon-name-part> <tp:taxon-name-part taxon-name-part-type="species" reg="plena">plena</tp:taxon-name-part></tp:taxon-name></italic>; H. Toyama det. as <italic><tp:taxon-name><tp:taxon-name-part taxon-name-part-type="genus" reg="Garcinia">G.</tp:taxon-name-part> <tp:taxon-name-part taxon-name-part-type="species" reg="fusca">fusca</tp:taxon-name-part></tp:taxon-name></italic>), <italic>K. Suvatabandhu 220</italic> (BK)]; • Nong Khai [Dong Chom Phu, Phon Phisai District, fr., 9 May 1969, <italic>K. Bunchuai 1829</italic> (BKF)]; • Bueng Kan [Ban Tong, Bueng Khong Long Non-Hunting Area, Bueng Khong Long District, fl., 22 May 2004 (as <italic><tp:taxon-name><tp:taxon-name-part taxon-name-part-type="genus" reg="Garcinia">Garcinia</tp:taxon-name-part></tp:taxon-name></italic> sp.), <italic>R. Pooma et al. 4248</italic> (AAU, BKF)]; • Sakon Nakhon [Phu Phan National Park, fl., 9 Dec 1962 (as <italic><tp:taxon-name><tp:taxon-name-part taxon-name-part-type="genus" reg="Garcinia">G.</tp:taxon-name-part> <tp:taxon-name-part taxon-name-part-type="species" reg="gracilis">gracilis</tp:taxon-name-part></tp:taxon-name></italic>), <italic>P. Suvarnakoses 2035</italic> (BKF, K [K003964714]); • ibid., fl., 14 Dec 1982 (as <italic><tp:taxon-name><tp:taxon-name-part taxon-name-part-type="genus" reg="Garcinia">Garcinia</tp:taxon-name-part></tp:taxon-name></italic> sp.; H. Toyama det. as <italic><tp:taxon-name><tp:taxon-name-part taxon-name-part-type="genus" reg="Garcinia">G.</tp:taxon-name-part> <tp:taxon-name-part taxon-name-part-type="species" reg="fusca">fusca</tp:taxon-name-part></tp:taxon-name></italic>), <italic>H. Koyama et al. T-31000</italic> (BKF); • Ban Nong Pan, Kham Bo Subdistrict, Waritchaphum District, sterile, 17 Feb 2006 (as <italic><tp:taxon-name><tp:taxon-name-part taxon-name-part-type="genus" reg="Garcinia">G.</tp:taxon-name-part> <tp:taxon-name-part taxon-name-part-type="species" reg="speciosa">speciosa</tp:taxon-name-part></tp:taxon-name></italic>), <italic>W. McClatchey WCM3470</italic> (BKF)]; • Mukdahan [Phu Pha Thoep National Park, fr., 11 May 1997 (as <italic><tp:taxon-name><tp:taxon-name-part taxon-name-part-type="genus" reg="Garcinia">Garcinia</tp:taxon-name-part></tp:taxon-name></italic> sp.; H. Toyama det. as <italic><tp:taxon-name><tp:taxon-name-part taxon-name-part-type="genus" reg="Garcinia">G.</tp:taxon-name-part> <tp:taxon-name-part taxon-name-part-type="uncertainty-rank">cf.</tp:taxon-name-part> <tp:taxon-name-part taxon-name-part-type="species" reg="fusca">fusca</tp:taxon-name-part></tp:taxon-name></italic>), <italic>R. Pooma 1643</italic> (BKF, CMUB)]; • Maha Sarakham [Walai Rukhavej Botanical Research Institute, Na Dun Distict, fl., 13 Jan 2009 (as <italic><tp:taxon-name><tp:taxon-name-part taxon-name-part-type="genus" reg="Garcinia">G.</tp:taxon-name-part> <tp:taxon-name-part taxon-name-part-type="species" reg="nigrolineata">nigrolineata</tp:taxon-name-part></tp:taxon-name></italic>), <italic>N. Norsaengsri 4671</italic> (QBG)]; • Khon Kaen [Locality unspecified, sterile, 18 Aug 1968 (as <italic><tp:taxon-name><tp:taxon-name-part taxon-name-part-type="genus" reg="Garcinia">G.</tp:taxon-name-part> <tp:taxon-name-part taxon-name-part-type="species" reg="lanessanii">lanessanii</tp:taxon-name-part></tp:taxon-name></italic>), <italic>Prakob 6</italic> (BKF186121); • Hin Chang Si, Nam Phong District, fl., 18 Jan 2004, <italic>ATRC Staff 24</italic> (AAU); • Khok Phu Ta Ka, Phu Wiang District, fl., 4 Nov 2006, <italic>P. Krachai 327</italic> (AAU); • Phu Han–Phu Ra-ngam Forest Park, Chonnabot District, fl., 30 Oct 2007(as <italic><tp:taxon-name><tp:taxon-name-part taxon-name-part-type="genus" reg="Garcinia">Garcinia</tp:taxon-name-part></tp:taxon-name></italic> sp.), <italic>M. Norsaengsri 2833</italic> (QBG); • Phu Pha Man National Park, fr., 12 May 2010 (as <italic><tp:taxon-name><tp:taxon-name-part taxon-name-part-type="genus" reg="Garcinia">Garcinia</tp:taxon-name-part></tp:taxon-name></italic> sp.), <italic>M. Norsaengsri 6686</italic> (QBG)]; <bold>Eastern</bold>: • Nakhon Ratchasima [Pak Thong Chai District, fl., 26 Dec 1923 (as <italic><tp:taxon-name><tp:taxon-name-part taxon-name-part-type="genus" reg="Garcinia">Garcinia</tp:taxon-name-part></tp:taxon-name></italic> sp.), <italic>A. F. G. Kerr 8116</italic> (BK, BM, K [K003964721]); • Wang Nam Khiao District, fl., 26 Feb 1963 (as <italic><tp:taxon-name><tp:taxon-name-part taxon-name-part-type="genus" reg="Garcinia">G.</tp:taxon-name-part> <tp:taxon-name-part taxon-name-part-type="species" reg="speciosa">speciosa</tp:taxon-name-part></tp:taxon-name></italic>; P. F. Stevens det. as <italic><tp:taxon-name><tp:taxon-name-part taxon-name-part-type="genus" reg="Garcinia">G.</tp:taxon-name-part> <tp:taxon-name-part taxon-name-part-type="uncertainty-rank">cf.</tp:taxon-name-part> <tp:taxon-name-part taxon-name-part-type="species" reg="celebica">celebica</tp:taxon-name-part></tp:taxon-name></italic>), <italic>Adisai 414</italic> (BK); • Khao Yai National Park, Pak Chong District, ♂ fl., 15 Feb 2003, <italic>A. Boonkongchart 201</italic> (BKF, CMUB, L [L.3813581, L.3813582])]; • Buri Ram [Nang Rong District, Mar 1920 (as <italic><tp:taxon-name><tp:taxon-name-part taxon-name-part-type="genus" reg="Garcinia">Garcinia</tp:taxon-name-part></tp:taxon-name></italic> sp.), <italic>S. Suksakorn 981</italic> (BKF13506)]; • Yasothon [Kham Khuen Kaeo District, fl., Mar 1982 (as <italic><tp:taxon-name><tp:taxon-name-part taxon-name-part-type="genus" reg="Garcinia">Garcinia</tp:taxon-name-part></tp:taxon-name></italic> sp.; H. Toyama det. as <italic><tp:taxon-name><tp:taxon-name-part taxon-name-part-type="genus" reg="Garcinia">G.</tp:taxon-name-part> <tp:taxon-name-part taxon-name-part-type="species" reg="fusca">fusca</tp:taxon-name-part></tp:taxon-name></italic>), <italic>T. Smitinand s.n</italic>. (BKF98547)]; • Si Sa Ket [Huai Nuea, Khukhan District, fl., 20 Jan 1924 (as <italic><tp:taxon-name><tp:taxon-name-part taxon-name-part-type="genus" reg="Garcinia">Garcinia</tp:taxon-name-part></tp:taxon-name></italic> sp.), <italic>A. F. G. Kerr 8324</italic> (BK, BM, C, K [K003964713]); • Thung Nong Ma Saeo, Kanthararom District, ♂ fl., 15 Feb 1959, <italic>P. Suvarnakoses 1486</italic> (BKF)]; • Ubon Ratchathani [Ban Nong Khun, Muang Sam Sip District, sterile, 11 Dec 1982 (as <italic><tp:taxon-name><tp:taxon-name-part taxon-name-part-type="genus" reg="Embelia">Embelia</tp:taxon-name-part> <tp:taxon-name-part taxon-name-part-type="species" reg="subcoriacea">subcoriacea</tp:taxon-name-part></tp:taxon-name></italic>), <italic>H. Koyama et al. T-30822</italic> (BKF); • Phu Pang, Buntharik District, fr., 14 May 2005 (as <italic><tp:taxon-name><tp:taxon-name-part taxon-name-part-type="genus" reg="Garcinia">Garcinia</tp:taxon-name-part></tp:taxon-name></italic> sp.), <italic>P. Puudjaa 1443</italic> (BKF); • Dong Na Tham Forest, Pha Taem National Park, Khong Chiam District, ♀ fl., 28 Feb 2007, <italic>S. Suddee et al. 3070</italic> (BKF)]; <bold>South-Western</bold>: • Kanchanaburi [Wangka Subdistrict, Sangkhla Buri District, fl., 26 Jan 1926 (as <italic><tp:taxon-name><tp:taxon-name-part taxon-name-part-type="genus" reg="Garcinia">Garcinia</tp:taxon-name-part></tp:taxon-name></italic> sp.), <italic>A. F. G. Kerr 10317</italic> (BK, BM, K [K003964698]); • Locality unspecified, ♀ fl. &amp; fr., 17 Feb 1960, <italic>K. Bunchuai 37</italic> (BKF, C, E [E00839763], K [K003964716], P [P05062026]); • Khao Ngi Yai, E. of Sangkhla Buri District, fr., 4 Apr 1968, <italic>C. F. van Beusekom &amp; C. Phengkhlai 323</italic> (AAU, BKF, C, K [K003964701], P [P05062034]; • Thung Yai Naresuan Wildlife Sanctuary, Lai Wo District, ♂ fl., 8 Nov 2001, <italic>Martin van de Bult 487</italic> (BKF, CMUB, L [L.3813641])]; • Phetchaburi [Thung Luang, fl., 9 Nov 1931 (as <italic><tp:taxon-name><tp:taxon-name-part taxon-name-part-type="genus" reg="Garcinia">Garcinia</tp:taxon-name-part></tp:taxon-name></italic> sp.), <italic>A. F. G. Kerr 20613</italic> (BM, K [K003964726]); • Kaeng Krachan National Park, Kaeng Krachan District, fr., 10 May 2005, <italic>D. J. Middleton et al. 3356</italic> (BKF, E [E00219217]); • Tha Yang District, fl., 16 Feb 2006, <italic>D. J. Middleton et al. 3713</italic> (BKF, E [E00261365])]; • Prachuap Khiri Khan [Huai Yang National Park, Thap Sakae District, ♀ fl. &amp; fr., 25 Jan 2004 (as <italic><tp:taxon-name><tp:taxon-name-part taxon-name-part-type="genus" reg="Garcinia">Garcinia</tp:taxon-name-part></tp:taxon-name></italic> sp.), <italic>D. J. Middleton et al. 2501</italic> (BKF, E [E00351636], K); • ibid., ♂ fl., 25 Jan 2004 (as <italic><tp:taxon-name><tp:taxon-name-part taxon-name-part-type="genus" reg="Garcinia">Garcinia</tp:taxon-name-part></tp:taxon-name></italic> sp.), <italic>D. J. Middleton et al. 2502</italic> (BKF, E [E00351628]); • Namtok Huai Yang National Park, fr., 31 Mar 1999 (as <italic><tp:taxon-name><tp:taxon-name-part taxon-name-part-type="genus" reg="Garcinia">Garcinia</tp:taxon-name-part></tp:taxon-name></italic> sp.), <italic>K. Phattharahirankanok 34</italic> (BKF)]; <bold>Central</bold>: • Saraburi [Ban Huai Haeng, fr., 24 Mar 1927 (as <italic><tp:taxon-name><tp:taxon-name-part taxon-name-part-type="genus" reg="Garcinia">Garcinia</tp:taxon-name-part></tp:taxon-name></italic> sp.), <italic>A. Wanaraks 77</italic> (BK, K [K003964718]); • Phu Khae, fl., 30 Jan 1948, (as <italic><tp:taxon-name><tp:taxon-name-part taxon-name-part-type="genus" reg="Garcinia">Garcinia</tp:taxon-name-part></tp:taxon-name></italic> sp.), <italic>Unknown 10</italic> (BKF12125); • Sam Lan Forest, Mueang District, fr., 15 Jul 1975, <italic>J. F. Maxwell 75-691</italic> (AAU, BK, L [L.2403063])]; • Nakhon Nayok [Khao Yai National Park, Mueang Nakhon Nayok District, fl., 20 Feb 2003, <italic>P. Charoenchai &amp; S. Poompuang 374</italic> (BK, CMUB); • Khao Yai National Park, fr., 27 Jun 2001, <italic>J. F. Maxwell 01-330</italic> (BKF, CMUB, L [L.3813631])]; <bold>South-Eastern</bold>: • Chon Buri [Si Racha Forest, fl., Feb 1914 (as <italic><tp:taxon-name><tp:taxon-name-part taxon-name-part-type="genus" reg="Garcinia">Garcinia</tp:taxon-name-part></tp:taxon-name></italic> sp.), <italic>D. J. Collins 371</italic> (K [K003964724]); • Khao Chalat, Si Racha District, fl., 8 Mar 1924 (as <italic><tp:taxon-name><tp:taxon-name-part taxon-name-part-type="genus" reg="Garcinia">Garcinia</tp:taxon-name-part></tp:taxon-name></italic> sp.), <italic>D. J. Collins 969</italic> (BK, K [K003964704]); • Nong Takrum, Sriracha District, fl., 11 Jan 1928 (as <italic><tp:taxon-name><tp:taxon-name-part taxon-name-part-type="genus" reg="Garcinia">Garcinia</tp:taxon-name-part></tp:taxon-name></italic> sp.), <italic>D. J. Collins 1951</italic> (BK, BM, K [K003964703]); • Khao Din near Si Racha District, fl., 23 Feb 1928 (as <italic><tp:taxon-name><tp:taxon-name-part taxon-name-part-type="genus" reg="Garcinia">Garcinia</tp:taxon-name-part></tp:taxon-name></italic> sp.), <italic>D. J. Collins 2046</italic> (BK, K); • ibid., fr., 25 Mar 1928 (as <italic><tp:taxon-name><tp:taxon-name-part taxon-name-part-type="genus" reg="Garcinia">Garcinia</tp:taxon-name-part></tp:taxon-name></italic> sp.), <italic>D. J. Collins 2064</italic> (BK, K [K003964702]); • Thung Prong, Sattahip District, fl., 10 Feb 1974, <italic>J. F. Maxwell 74-133</italic> (AAU, BK); • Khao Khiao, Si Racha District, ♂ fl., 4 Mar 1975 (as <italic><tp:taxon-name><tp:taxon-name-part taxon-name-part-type="genus" reg="Garcinia">G.</tp:taxon-name-part> <tp:taxon-name-part taxon-name-part-type="species" reg="speciosa">speciosa</tp:taxon-name-part></tp:taxon-name></italic>), <italic>J. F. Maxwell 75-186</italic> (AAU, BK)]; • Rayong [Chak Phong Subdistrict, Klaeng District, ♂ fl., 29 May 2002, <italic>K. Kertsawang 38</italic> (QBG); • Rayong Botanical Garden, fl., 14 May 2015 (as <italic><tp:taxon-name><tp:taxon-name-part taxon-name-part-type="genus" reg="Garcinia">G.</tp:taxon-name-part> <tp:taxon-name-part taxon-name-part-type="species" reg="nigrolineata">nigrolineata</tp:taxon-name-part></tp:taxon-name></italic>), <italic>C. Maknoi 7762</italic> (QBG, this specimen contains two species); • ibid, fr., 14 May 2015 (as <italic><tp:taxon-name><tp:taxon-name-part taxon-name-part-type="genus" reg="Garcinia">G.</tp:taxon-name-part> <tp:taxon-name-part taxon-name-part-type="species" reg="nigrolineata">nigrolineata</tp:taxon-name-part></tp:taxon-name></italic>), <italic>C. Maknoi 7780</italic> (QBG)]; • Chanthaburi [Makham District, fr., 3 Jun 1965 (as <italic><tp:taxon-name><tp:taxon-name-part taxon-name-part-type="genus" reg="Garcinia">Garcinia</tp:taxon-name-part></tp:taxon-name></italic> sp.), <italic>C. Phengklai 1083</italic> (BKF); • Pong Nam Ron District, sterile, 16 Feb 1967 (as <italic><tp:taxon-name><tp:taxon-name-part taxon-name-part-type="genus" reg="Garcinia">Garcinia</tp:taxon-name-part></tp:taxon-name></italic> sp.), <italic>T. Smitinand 10185</italic> (BKF); • Khung Kraben, Tha Mai District, fr., 27 May 1994, <italic>P. Puudjaa 141</italic> (BKF)]; • Trat [Ko Chang, fl., 19 Feb 1955 (as <italic><tp:taxon-name><tp:taxon-name-part taxon-name-part-type="genus" reg="Garcinia">G.</tp:taxon-name-part> <tp:taxon-name-part taxon-name-part-type="species" reg="nigrolineata">nigrolineata</tp:taxon-name-part></tp:taxon-name></italic>), <italic>Bunnak 327</italic> (BKF); • ibid., fl. &amp; fr., 11 Mar 1970, <italic>C. F. van Beusekom &amp; T. Santisuk 3156</italic> (AAU, BKF65517, C, E [E00160915], ♂ fl., BKF69931, ♀ fl. &amp; fr.); • ibid., ♀ fl., 11 Mar 1970, <italic>C. F. van Beusekom &amp; T. Santisuk 3165</italic> (AAU, C, E [E00839764], L [L.2409530, L.2409531], P [P05062050]); • Khlong Phlu Waterfall, Ko Chang, fl., 19 Feb 2002 (as <italic><tp:taxon-name><tp:taxon-name-part taxon-name-part-type="genus" reg="Garcinia">Garcinia</tp:taxon-name-part></tp:taxon-name></italic> sp.; H. Toyama det. as <italic><tp:taxon-name><tp:taxon-name-part taxon-name-part-type="genus" reg="Garcinia">G.</tp:taxon-name-part> <tp:taxon-name-part taxon-name-part-type="species" reg="cochinchinensis">cochinchinensis</tp:taxon-name-part></tp:taxon-name></italic>), <italic>T. Wongprasert 022-13</italic> (BKF); • Khlong Makok, Ko Chang National Park, fr., 24 Mar 2001 (as <italic><tp:taxon-name><tp:taxon-name-part taxon-name-part-type="genus" reg="Garcinia">Garcinia</tp:taxon-name-part></tp:taxon-name></italic> sp.; H. Toyama det. as <italic><tp:taxon-name><tp:taxon-name-part taxon-name-part-type="genus" reg="Garcinia">G.</tp:taxon-name-part> <tp:taxon-name-part taxon-name-part-type="species" reg="delpyana">delpyana</tp:taxon-name-part></tp:taxon-name></italic>), <italic>T. Wongprasert 013-04</italic> (BKF132118); • Ko Chang, Route to Wai Cheak Bay, Salak Phet Village, fr., 8 Mar 2023, <italic>H. Balslev et al. 10960</italic> (AAU with photos); • ibid., fr., 17 May 2024, <italic>H. Balslev et al. 11533</italic> (AAU with photos); • Ao Yai, Ko Kut, ♀ fl., 5 Apr 2002, C. <italic>Phengklai et al. 13314</italic> (BKF); • Khlong Chao-Ao Phrao, Ko Kut, fr., 7 Apr 2002 (as <italic><tp:taxon-name><tp:taxon-name-part taxon-name-part-type="genus" reg="Garcinia">G.</tp:taxon-name-part> <tp:taxon-name-part taxon-name-part-type="species" reg="merguensis">merguensis</tp:taxon-name-part></tp:taxon-name></italic>), <italic>C. Phengklai et al. 13361</italic> (BKF); • Mai Rut Subdistrict, Khlong Yai District, fr., 29 Jun 2012 (as <italic><tp:taxon-name><tp:taxon-name-part taxon-name-part-type="genus" reg="Garcinia">Garcinia</tp:taxon-name-part></tp:taxon-name></italic> sp.), <italic>S. Sawangsawat 647</italic> (QBG)]; <bold>Peninsular</bold>: • Chumphon [Ta Ngao, fl., 16 Jan 1927 (as <italic><tp:taxon-name><tp:taxon-name-part taxon-name-part-type="genus" reg="Garcinia">Garcinia</tp:taxon-name-part></tp:taxon-name></italic> sp.), <italic>A. F. G. Kerr 11474</italic> (BM, K [K003964719]); • Tha Sae District, fl., 23 Jan 1927 (as <italic><tp:taxon-name><tp:taxon-name-part taxon-name-part-type="genus" reg="Garcinia">Garcinia</tp:taxon-name-part></tp:taxon-name></italic> sp.), <italic>A. F. G. Kerr 11624</italic> (BK, BM, K [K003964728]); • Khao Kapo Forest, fr., 20 Jun 1959, <italic>K. Bunchuai 1132</italic> (BKF)]; • Ranong [Kra Buri District, fl., 25 Dec 1928 (as <italic><tp:taxon-name><tp:taxon-name-part taxon-name-part-type="genus" reg="Garcinia">Garcinia</tp:taxon-name-part></tp:taxon-name></italic> sp.), <italic>A. F. G. Kerr 16349</italic> (BM, K [K003964720]); • Ko Phayam, Mueang District, fr., 24 Apr 2006 (as <italic><tp:taxon-name><tp:taxon-name-part taxon-name-part-type="genus" reg="Garcinia">Garcinia</tp:taxon-name-part></tp:taxon-name></italic> sp.), <italic>T. Wongprasert 064-8</italic> (BKF)]; • Surat Thani [Ko Tao, fl., 12 Apr 1927, <italic>A. F. G. Kerr 12676</italic> (BK, BM, C, K [K003964732]); • Yan Yao Subdistrict, fl., 23 Feb 1930 (as <italic><tp:taxon-name><tp:taxon-name-part taxon-name-part-type="genus" reg="Garcinia">Garcinia</tp:taxon-name-part></tp:taxon-name></italic> sp.), <italic>A. F. G. Kerr 18221</italic> (BK, BM, K [K003964727]); • Ko Pha-ngan, fl., 4 Dec 1974, <italic>R. Geesink et al. 7783</italic> (BKF, C, K [K003964700], P [P05061692])]; • Songkhla [Ban Hu Rae, Hat Yai District, ♂ fl., 26 Jun 1986 (as <italic><tp:taxon-name><tp:taxon-name-part taxon-name-part-type="genus" reg="Garcinia">G.</tp:taxon-name-part> <tp:taxon-name-part taxon-name-part-type="species" reg="parvifolia">parvifolia</tp:taxon-name-part></tp:taxon-name></italic>), <italic>G. Junchote 1</italic> (PSU); • Kho Hong Hill, Hat Yai District, ♀ fl., 27 Jul 1986, <italic>J. F. Maxwell 86-516</italic> (AAU, BKF, L [L.2403057], P [P04701445], PSU); • Ban Taling Chan, Chana District, flowers not belonging to <italic><tp:taxon-name><tp:taxon-name-part taxon-name-part-type="genus" reg="Garcinia">Garcinia</tp:taxon-name-part></tp:taxon-name></italic>, 20 Apr 1999, <italic>K. Sridith 478</italic> (PSU); • Thamnop Subdistrict, Singhanakhon District, fl., 30 Nov 2000, <italic>K. Sukkapong s.n</italic>. (PSU); • Sathing Mo, Singhanakhon District, fr., 26 Jun 2004, <italic>Wipapan 01</italic> (PSU); • Singhanakhon District, fr., 9 Jul 2011, <italic>M. Wongnawa 2011-01</italic> (PSU)]; • Narathiwat [Hala-Bala Wildlife Sanctuary, Waeng District, fr., 24 Aug 2006, <italic>M. Poopath et al. 96</italic> (BKF, L [L.2403061])].</p></tp:treatment-sec><ref-list><ref id="B10"><mixed-citation xmlns:xlink="http://www.w3.org/1999/xlink" xlink:type="simple">Deepu S, Geethakumary MP (2020) <italic><tp:taxon-name><tp:taxon-name-part taxon-name-part-type="genus">Garcinia</tp:taxon-name-part> <tp:taxon-name-part taxon-name-part-type="species">cowa</tp:taxon-name-part></tp:taxon-name></italic>. The IUCN Red List of Threatened Species 2020. <ext-link xlink:href="https://www.iucnredlist.org/species/61988928/61988973" ext-link-type="uri" xlink:type="simple">https://www.iucnredlist.org/species/61988928/61988973</ext-link> [accessed 11 August 2025]</mixed-citation></ref><ref id="B48"><mixed-citation xmlns:xlink="http://www.w3.org/1999/xlink" xlink:type="simple">Roxburgh W (1832) Polyandria Monogynia. In: Carey W (Ed.) Flora Indica or Descriptions of Indian Plants Vol 2. W. Thacker &amp; Co., Calcuttta, India; Parbury, Singapore; Allen &amp; Co., London, 521–644. <ext-link xlink:href="10.5962/bhl.title.590" ext-link-type="doi" xlink:type="simple">https://doi.org/10.5962/bhl.title.590</ext-link></mixed-citation></ref><ref id="B44"><mixed-citation xmlns:xlink="http://www.w3.org/1999/xlink" xlink:type="simple">Planchon JE, Triana J (1860) Mémoire sur la famille des Guttifères. Annales des Scienc¬es Naturelles Botanique Sér. 4, 14. Victor Masson et Fils, 226–367.</mixed-citation></ref><ref id="B45"><mixed-citation xmlns:xlink="http://www.w3.org/1999/xlink" xlink:type="simple">Pooma R, Suddee S [Eds] (2014) Tem Smitinand’s Thai Plant Names, Revised Edition 2014. Office of the Forest Herbarium, Forest and Plant Conservation Research Office, Department of National Parks, Wildlife and Plant Conservation, Bangkok, 260–261.</mixed-citation></ref><ref id="B9"><mixed-citation xmlns:xlink="http://www.w3.org/1999/xlink" xlink:type="simple">de Loureiro J (1790) Flora Cochinchinensis (Vol. 2). Typis, et Expensis Academicis, Lisbon (“Ulyssipone”).</mixed-citation></ref><ref id="B3"><mixed-citation xmlns:xlink="http://www.w3.org/1999/xlink" xlink:type="simple">Choisy JD (1823) Mémoire sur un Nouveau Genre de Guttifères. Imprimerie de J. Tastu, rue de Vaugirard, Paris</mixed-citation></ref><ref id="B60"><mixed-citation xmlns:xlink="http://www.w3.org/1999/xlink" xlink:type="simple">Turland NJ, Wiersema JH, Barrie FR, Greuter W, Hawksworth DL, Herendeen PS, Knapp S, Kusber WH, Li DZ, Marhold K, May TW, McNeill J, Monro AM, Prado J, Price MJ, Smith GF (2018) International Code of Nomenclature for <tp:taxon-name><tp:taxon-name-part taxon-name-part-type="above-family">Algae</tp:taxon-name-part></tp:taxon-name>, <tp:taxon-name><tp:taxon-name-part taxon-name-part-type="kingdom">Fungi</tp:taxon-name-part></tp:taxon-name>, and Plants (Shenzhen Code) Adopted by the Nineteenth International Botanical Congress Shenzhen, China, 2017. Koeltz Botanical Books, Regnum Vegetabile 159, Glashütten. <ext-link xlink:href="10.12705/Code.2018" ext-link-type="doi" xlink:type="simple">https://doi.org/10.12705/Code.2018</ext-link></mixed-citation></ref><ref id="B1"><mixed-citation xmlns:xlink="http://www.w3.org/1999/xlink" xlink:type="simple">Anderson T (1874) <tp:taxon-name><tp:taxon-name-part taxon-name-part-type="family">Guttiferae</tp:taxon-name-part></tp:taxon-name>. In: Hooker JD (Ed.) The Flora of British India (Vol. 1(2)). L. Reeve &amp; Co., London, 258–278.</mixed-citation></ref><ref id="B26"><mixed-citation xmlns:xlink="http://www.w3.org/1999/xlink" xlink:type="simple">Marinho LC (2017) Types of <italic><tp:taxon-name><tp:taxon-name-part taxon-name-part-type="genus">Garcinia</tp:taxon-name-part></tp:taxon-name></italic> L. (<tp:taxon-name><tp:taxon-name-part taxon-name-part-type="family">Clusiaceae</tp:taxon-name-part></tp:taxon-name>) in the herbarium W (Naturhistorisches Museum Wien). Annalen des Naturhistorischen Museums in Wien, B 119: 173–181.</mixed-citation></ref><ref id="B42"><mixed-citation xmlns:xlink="http://www.w3.org/1999/xlink" xlink:type="simple">Pierre JBL (1883) Flore Forestiére de la Cochinchine (Vol. 1(5)). Octave Doin, Éditeur, Paris, 65–83.</mixed-citation></ref><ref id="B19"><mixed-citation xmlns:xlink="http://www.w3.org/1999/xlink" xlink:type="simple">King G (1890) Materials for a Flora of Malay Peninsula. Journal Asiatic Society of Bengal Part 2. Natural History 59(2): 113–206.</mixed-citation></ref><ref id="B51"><mixed-citation xmlns:xlink="http://www.w3.org/1999/xlink" xlink:type="simple">Stafleu FA, Cowan RS (1979) Taxonomic Literature: A Selective Guide to Botanical Publications and Collections with Dates, Commentaries and Types (Vol. 2 [H–Le]. 2<sup>nd</sup> edn.). Bohn, Scheltema &amp; Holkema, Utrecht, The Netherlands. <ext-link xlink:href="10.5962/t.206091" ext-link-type="doi" xlink:type="simple">https://doi.org/10.5962/t.206091</ext-link></mixed-citation></ref><ref id="B4"><mixed-citation xmlns:xlink="http://www.w3.org/1999/xlink" xlink:type="simple">Craib WG (1924) Contributions to the Flora of Siam. Bulletin of Miscellaneous Information, Royal Botanic Gardens, Kew 1924(3): 81–98. <ext-link xlink:href="10.2307/4111779" ext-link-type="doi" xlink:type="simple">https://doi.org/10.2307/4111779</ext-link></mixed-citation></ref><ref id="B50"><mixed-citation xmlns:xlink="http://www.w3.org/1999/xlink" xlink:type="simple">Stafleu FA, Cowan RS (1976) Taxonomic Literature: A Selective Guide to Botanical Publications and Collections with Dates, Commentaries and Types (Vol. 1 [A–G]. 2<sup>nd</sup> edn.). Bohn, Scheltema &amp; Holkema, Utrecht, The Netherlands. <ext-link xlink:href="10.5962/bhl.title.48631" ext-link-type="doi" xlink:type="simple">https://doi.org/10.5962/bhl.title.48631</ext-link></mixed-citation></ref><ref id="B22"><mixed-citation xmlns:xlink="http://www.w3.org/1999/xlink" xlink:type="simple">Kurz S (1877) <tp:taxon-name><tp:taxon-name-part taxon-name-part-type="family">Guttiferae</tp:taxon-name-part></tp:taxon-name>. Forest Flora of British Burma (Vol. 1). The Superintendent of Government Printing, Calcutta, 86–96. <ext-link xlink:href="10.5962/bhl.title.52413" ext-link-type="doi" xlink:type="simple">https://doi.org/10.5962/bhl.title.52413</ext-link></mixed-citation></ref><ref id="B61"><mixed-citation xmlns:xlink="http://www.w3.org/1999/xlink" xlink:type="simple">Vesque J (1889) Epharmosis sive materiae ad instruendam anatomiam systematis naturalis (Vol. 2) (Gentalia foliaque Garciniearum et Calophyllearum). Vincennes, Delapierre, 1–29. [pl. 1–162] <ext-link xlink:href="10.5962/bhl.title.828" ext-link-type="doi" xlink:type="simple">https://doi.org/10.5962/bhl.title.828</ext-link></mixed-citation></ref><ref id="B62"><mixed-citation xmlns:xlink="http://www.w3.org/1999/xlink" xlink:type="simple">Vesque J (1893) <tp:taxon-name><tp:taxon-name-part taxon-name-part-type="family">Guttiferae</tp:taxon-name-part></tp:taxon-name>. In: de Candolle ALPP, de Candolle ACP (Eds) Monographiae Phanerogamarum, Prodromi Nunc Continuatio, Nunc Revisio (Vol. 8). Sumptibus G. Masson, Paris, 669 pp.</mixed-citation></ref><ref id="B43"><mixed-citation xmlns:xlink="http://www.w3.org/1999/xlink" xlink:type="simple">Pitard CJ (1910) Hypéricacées, Guttiféres, Ternstræmiacées et Stachyuracées. In: Lecomte PH (Ed.) Flore Générale de l’Indo-Chine (Vol. 1(4)). Masson et Cie, Éditeurs, Paris, 289–448.</mixed-citation></ref><ref id="B11"><mixed-citation xmlns:xlink="http://www.w3.org/1999/xlink" xlink:type="simple">Gagnepain F (1943) Guttiféres. In: Humbert H, Gagnepain F (Eds) Supplément a la Flore Générale de L’Indo-Chine (Vol. 1(3)). Muséum National D’Histoire Naturelle, Phanérogamie, Paris, 254–277.</mixed-citation></ref><ref id="B25"><mixed-citation xmlns:xlink="http://www.w3.org/1999/xlink" xlink:type="simple">Maheshwari JK (1964) Taxonomic studies on Indian <tp:taxon-name><tp:taxon-name-part taxon-name-part-type="family">Guttiferae</tp:taxon-name-part></tp:taxon-name> III. the genus <italic><tp:taxon-name><tp:taxon-name-part taxon-name-part-type="genus">Garcinia</tp:taxon-name-part></tp:taxon-name></italic> L. s.l. Bulletin of the Botanical Survey of India 6: 107–135. <ext-link xlink:href="10.20324/nelumbo/v6/1964/76375" ext-link-type="doi" xlink:type="simple">https://doi.org/10.20324/nelumbo/v6/1964/76375</ext-link></mixed-citation></ref><ref id="B64"><mixed-citation xmlns:xlink="http://www.w3.org/1999/xlink" xlink:type="simple">Whitmore TC (1973) <tp:taxon-name><tp:taxon-name-part taxon-name-part-type="family">Guttiferae</tp:taxon-name-part></tp:taxon-name>. In: Whitmore TC (Ed.) Tree Flora of Malaya (Vol. 2). Wing Tai Cheung Printing Co. Ltd, Hong Kong, 62–236.</mixed-citation></ref><ref id="B24"><mixed-citation xmlns:xlink="http://www.w3.org/1999/xlink" xlink:type="simple">Long DG (1984) <tp:taxon-name><tp:taxon-name-part taxon-name-part-type="family">Guttiferae</tp:taxon-name-part></tp:taxon-name>. In: Grierson AJC, Long DG (Eds) Flora of Bhutan (Vol. 1(2)). Royal Botanic Garden, Edinburgh, 366–371.</mixed-citation></ref><ref id="B49"><mixed-citation xmlns:xlink="http://www.w3.org/1999/xlink" xlink:type="simple">Singh NP (1993) <tp:taxon-name><tp:taxon-name-part taxon-name-part-type="family">Clusiaceae</tp:taxon-name-part></tp:taxon-name> (<tp:taxon-name><tp:taxon-name-part taxon-name-part-type="family">Guttiferae</tp:taxon-name-part></tp:taxon-name> nom. alt.). In: Sharma BD, Sanjappa S (Eds) Flora of India (Vol. 3). Deep Printers, Ramesh Nagar, New Delhi, 86–151.</mixed-citation></ref><ref id="B23"><mixed-citation xmlns:xlink="http://www.w3.org/1999/xlink" xlink:type="simple">Li XW, Li J, Stevens P (2007) <italic><tp:taxon-name><tp:taxon-name-part taxon-name-part-type="genus">Garcinia</tp:taxon-name-part></tp:taxon-name></italic> (<tp:taxon-name><tp:taxon-name-part taxon-name-part-type="family">Clusiaceae</tp:taxon-name-part></tp:taxon-name>). In: Wu CY, Raven PH, Hong DY (Eds) Flora of China (Vol 13 <tp:taxon-name><tp:taxon-name-part taxon-name-part-type="family">Clusiaceae</tp:taxon-name-part></tp:taxon-name> through <tp:taxon-name><tp:taxon-name-part taxon-name-part-type="family">Araliaceae</tp:taxon-name-part></tp:taxon-name>). Science Press, Beijing; Missouri Botanical Garden Press, St. Louis, 40–47.</mixed-citation></ref><ref id="B27"><mixed-citation xmlns:xlink="http://www.w3.org/1999/xlink" xlink:type="simple">Mohanan N, Shameer PS, Sabu T (2023) Taxonomic revision of <italic><tp:taxon-name><tp:taxon-name-part taxon-name-part-type="genus">Garcinia</tp:taxon-name-part></tp:taxon-name></italic> (<tp:taxon-name><tp:taxon-name-part taxon-name-part-type="family">Clusiaceae</tp:taxon-name-part></tp:taxon-name>) in India. Rheedea 33(3): 101–158. <ext-link xlink:href="10.22244/rheedea.2023.33.03.01" ext-link-type="doi" xlink:type="simple">https://doi.org/10.22244/rheedea.2023.33.03.01</ext-link></mixed-citation></ref><ref id="B6"><mixed-citation xmlns:xlink="http://www.w3.org/1999/xlink" xlink:type="simple">de Candolle AP (1824) Prodromus systematis naturalis regni vegetabilis, sive, Enumeratio contracta ordinum generum specierumque plantarum huc usque cognitarium, juxta methodi naturalis, normas digesta (Vol. 1). Sumptibus Sociorum Treuttel et Würt, Parisii, 562 pp. <ext-link xlink:href="10.5962/bhl.title.286" ext-link-type="doi" xlink:type="simple">https://doi.org/10.5962/bhl.title.286</ext-link></mixed-citation></ref><ref id="B20"><mixed-citation xmlns:xlink="http://www.w3.org/1999/xlink" xlink:type="simple">Kochummen KM, Whitmore TC (1973) Notes on the systematy of Malayan Phanerogams XVIII–XXII. Gardens’. Bulletin 26(2): 269–287.</mixed-citation></ref></ref-list></tp:taxon-treatment>
