# Supplementary material for: Taxonomic treatment of three Garcinia species (section Brindonia, Clusiaceae) in Thailand, with six new synonyms and ten lectotypifications
Source: PhytoKeys. 2026 Jan 28;270:57–91. doi: 10.3897/phytokeys.270.172287 (PMC12873571; doi:10.3897/phytokeys.270.172287)
Supplement: XML Treatment for Garcinia oliveri [file phytokeys.270.172287-treatment3.xml]

<!DOCTYPE tp:taxon-treatment
  PUBLIC "-//TaxonX//DTD Taxonomic Treatment Publishing DTD v0 20100105//EN" "tax-treatment-NSO.dtd">
<tp:taxon-treatment xmlns:tp="http://www.plazi.org/taxpub"><tp:treatment-meta><kwd-group><label>Taxon classification</label><kwd>
                <named-content content-type="kingdom">Plantae</named-content>
              </kwd><kwd>
                <named-content content-type="order">Malpighiales</named-content>
              </kwd><kwd>
                <named-content content-type="family">Clusiaceae</named-content>
              </kwd></kwd-group><mixed-citation publication-type="journal"><person-group><name><surname>Ngernsaengsaruay</surname><given-names>Chatchai</given-names></name><name><surname>Chanton</surname><given-names>Pichet</given-names></name></person-group><article-title>Taxonomic treatment of three <italic><tp:taxon-name><tp:taxon-name-part taxon-name-part-type="genus" reg="Garcinia">Garcinia</tp:taxon-name-part></tp:taxon-name></italic> species (section <italic><tp:taxon-name><tp:taxon-name-part taxon-name-part-type="genus" reg="Brindonia">Brindonia</tp:taxon-name-part></tp:taxon-name></italic>, <tp:taxon-name><tp:taxon-name-part taxon-name-part-type="family" reg="Clusiaceae">Clusiaceae</tp:taxon-name-part></tp:taxon-name>) in Thailand, with six new synonyms and ten lectotypifications</article-title><source>PhytoKeys</source><day>28</day><month>01</month><year>2026</year><volume>270</volume><fpage>57</fpage><lpage>91</lpage><pub-id pub-id-type="doi">10.3897/phytokeys.270.172287</pub-id></mixed-citation></tp:treatment-meta><tp:nomenclature><tp:taxon-name><object-id xmlns:xlink="http://www.w3.org/1999/xlink" content-type="arpha" xlink:type="simple">04C57595-43CB-5925-A0E2-8A7C5C2DA624</object-id><tp:taxon-name-part taxon-name-part-type="genus" reg="Garcinia">Garcinia</tp:taxon-name-part> <tp:taxon-name-part taxon-name-part-type="species" reg="oliveri">oliveri</tp:taxon-name-part></tp:taxon-name><tp:taxon-authority>Pierre, Fl. Forest. Cochinch. 1(4): 28, t. 64. 1882.</tp:taxon-authority><xref ref-type="fig" rid="F5">Figs 5</xref><xref ref-type="fig" rid="F6">, 6</xref><tp:nomenclature-citation-list><tp:nomenclature-citation><tp:taxon-name><tp:taxon-name-part taxon-name-part-type="genus" reg="Garcinia"/> <tp:taxon-name-part taxon-name-part-type="species" reg="delpyana"/></tp:taxon-name><comment> = <tp:taxon-name><tp:taxon-name-part taxon-name-part-type="genus" reg="Garcinia">Garcinia</tp:taxon-name-part> <tp:taxon-name-part taxon-name-part-type="species" reg="delpyana">delpyana</tp:taxon-name-part></tp:taxon-name> Pierre, Fl. Forest. Cochinch. 1(5): 28, t. 65. 1883; Vesque, Epharmosis 2: 22. t. 125, 126. 1889 et in A. DC. &amp; C. DC., Monogr. Phan. 8: 451. 1893; Engl. in Engl. &amp; Prantl, Die Naturlichen Pflanzenfamilien 3(6): 237. 1893; Pit. in Lecomte et al., Fl. Indo-Chine 1(4): 310. 1910; P. H. Hô, Câyco Vietnam 1: 562. fig. 1552. 1991. Type. [Vietnam], Cresit in insula Phú Quốc sinus Siamici [Phú Quốc Island], 23 Jan 1874, <italic>J. B. L. Pierre 3625</italic> (lectotype: designated here, P! [P04701469]; isolectotypes: P! [P04701467, P04701468] and L digital image! [U.1208206]), syn. nov.</comment></tp:nomenclature-citation><tp:nomenclature-citation><tp:taxon-name><tp:taxon-name-part taxon-name-part-type="genus" reg="Garcinia"/> <tp:taxon-name-part taxon-name-part-type="species" reg="curtisii"/></tp:taxon-name><comment> = <tp:taxon-name><tp:taxon-name-part taxon-name-part-type="genus" reg="Garcinia">Garcinia</tp:taxon-name-part> <tp:taxon-name-part taxon-name-part-type="species" reg="curtisii">curtisii</tp:taxon-name-part></tp:taxon-name> Ridl., Fl. Malay Penins. 1: 175. 1922.</comment></tp:nomenclature-citation><tp:nomenclature-citation><tp:taxon-name><tp:taxon-name-part taxon-name-part-type="genus" reg="Garcinia"/> <tp:taxon-name-part taxon-name-part-type="species" reg="bancana"/></tp:taxon-name><comment> = <tp:taxon-name><tp:taxon-name-part taxon-name-part-type="genus" reg="Garcinia">Garcinia</tp:taxon-name-part> <tp:taxon-name-part taxon-name-part-type="species" reg="bancana">bancana</tp:taxon-name-part></tp:taxon-name> Miq. var. <tp:taxon-name><tp:taxon-name-part taxon-name-part-type="genus" reg="Garcinia"/><tp:taxon-name-part taxon-name-part-type="species" reg="bancana"/><tp:taxon-name-part taxon-name-part-type="variety">curtisii</tp:taxon-name-part></tp:taxon-name> (Ridl.) Whitmore, Gard. Bull. Singapore 26(2): 276. 1973. Type. Peninsular Malaysia, Penang, from Waterfall, Mar 1892, <italic>C. Curtis 691</italic> (lectotype: first-step designated by <xref ref-type="bibr" rid="B64">Whitmore (1973)</xref>, without indication of herbarium and barcode; second-step designated here, SING! [SING0069255]; isolectotypes: K! [K000939065], SING! [SING0069254]), syn. nov.</comment></tp:nomenclature-citation></tp:nomenclature-citation-list></tp:nomenclature><tp:treatment-sec sec-type="Type"><title>Type.</title><p>[Vietnam], in sylvis densis ad flumen Bé prope pagum Tri Huyện in Biên Hòa prov. Biên Hòa Gallicae austro <tp:taxon-name><tp:taxon-name-part taxon-name-part-type="subfamily" reg="Cochinchinae">Cochinchinae</tp:taxon-name-part></tp:taxon-name> [in dense forests by the Be River near the village of Tri Huyen in Bien Hoa Province of southern Cochinchina], Apr 1873, <italic>J. B. L. Pierre 1373</italic> (lectotype: designated here, P! [P04701853]; isolectotypes: BM digital image! [BM001191361], K! [K000677695], L digital images! [L2417119], P! [P04701837, P04701842, P04701852]).</p><fig id="F5" position="float" orientation="portrait"><object-id xmlns:xlink="http://www.w3.org/1999/xlink" content-type="doi" xlink:type="simple">10.3897/phytokeys.270.172287.figure5</object-id><object-id xmlns:xlink="http://www.w3.org/1999/xlink" content-type="arpha" xlink:type="simple">33DAAE1A-2F6B-56C2-A0D9-1B46488C32F6</object-id><label>Figure 5.</label><caption><p><italic><tp:taxon-name><tp:taxon-name-part taxon-name-part-type="genus" reg="Garcinia">Garcinia</tp:taxon-name-part> <tp:taxon-name-part taxon-name-part-type="species" reg="oliveri">oliveri</tp:taxon-name-part></tp:taxon-name></italic>. <bold>A</bold>. Branchlets with leaves; <bold>B</bold>. Branchlet with inflorescences bearing staminate flower buds; <bold>C</bold>. Inflorescence with staminate flower buds; <bold>D</bold>. Staminate flower bud in side view; <bold>E</bold>. Staminate flower in side view; <bold>F</bold>. Staminate flowers in top view; <bold>G, H</bold>. Branchlets, leaves, and fruits; <bold>I</bold>. Fruit in transverse section showing seeds with fleshy pulp; <bold>J</bold>. Seed. Photo: Drawn by Wanwisa Bhuchaisri.</p></caption><graphic xmlns:xlink="http://www.w3.org/1999/xlink" xlink:href="phytokeys-270-057_article-172287__-g005.jpg" id="oo_1522400.jpg" position="float" orientation="portrait" xlink:type="simple"><uri content-type="original_file" xlink:type="simple">https://binary.pensoft.net/fig/1522400</uri></graphic></fig><fig id="F6" position="float" orientation="portrait"><object-id xmlns:xlink="http://www.w3.org/1999/xlink" content-type="doi" xlink:type="simple">10.3897/phytokeys.270.172287.figure6</object-id><object-id xmlns:xlink="http://www.w3.org/1999/xlink" content-type="arpha" xlink:type="simple">4DBD8BC6-0C1D-50C7-9652-19F67350A8F7</object-id><label>Figure 6.</label><caption><p><italic><tp:taxon-name><tp:taxon-name-part taxon-name-part-type="genus" reg="Garcinia">Garcinia</tp:taxon-name-part> <tp:taxon-name-part taxon-name-part-type="species" reg="oliveri">oliveri</tp:taxon-name-part></tp:taxon-name></italic>. <bold>A</bold>. Bark; <bold>B</bold>. Slashed bark with yellow exudate; <bold>C, D</bold>. Branchlets with leaves; <bold>E</bold>. Branchlets with young leaves; <bold>F</bold>. Branchlets with leaves and inflorescences bearing staminate flower buds; <bold>G–I</bold>. Branchlets with inflorescences bearing staminate flower buds and open staminate flowers; <bold>J, K</bold>. Branchlets with fruits; <bold>L</bold>. Fruits and transverse sections of fruits showing seeds; <bold>M</bold>. Seeds. Photos: Chatchai Ngernsaengsaruay.</p></caption><graphic xmlns:xlink="http://www.w3.org/1999/xlink" xlink:href="phytokeys-270-057_article-172287__-g006.jpg" id="oo_1522401.jpg" position="float" orientation="portrait" xlink:type="simple"><uri content-type="original_file" xlink:type="simple">https://binary.pensoft.net/fig/1522401</uri></graphic></fig></tp:treatment-sec><tp:treatment-sec sec-type="Description"><title>Description.</title><p>Evergreen trees, dioecious, 5–20(–25) m tall, 30–130 cm GBH; exudate pale yellow and sticky; branches decussate, horizontal, or nearly horizontal; branchlets green, 4-angular, glabrous. <bold><italic>Bark</italic></bold> brown or dark brown, scaly; inner bark pinkish pale yellow. <bold><italic>Terminal bud</italic></bold> concealed between the bases of the uppermost pair of petioles. <bold><italic>Leaves</italic></bold> decussate; lamina elliptic or oblong-elliptic, 12–25 × (4–)5.5–9 cm, apex acute or acuminate, base cuneate, margin entire or repand, subcoriaceous, dark green above, paler below, glabrous and glossy on both surfaces, midrib slightly raised (proximal part) and flattened (distal part) above, raised below, secondary veins 10–15 pairs, curving towards the margin and connected in distinct loops and united into an intramarginal vein, flattened above, slightly raised below, with intersecondary veins, veinlets reticulate, visible above, interrupted long wavy lines present, of differing lengths, running across the secondary veins to the apex; petiole green, sometimes with the uppermost pair red or greenish red, turning green with age, 1.5–2.5 cm long, 0.3–1 cm diam., slightly raised above, glabrous, with a basal appendage clasping the branchlet; fresh leaves brittle when crushed; young leaves red or brownish red, turning pale green, glossy. <bold><italic>Inflorescences</italic></bold> terminal or borne on short, leafless lateral branchlets, in fascicles of 3–9-flowered cymes (staminate inflorescence usually bearing more flowers than pistillate ones), or sometimes a solitary flower (in pistillates); bracts early caducous. <bold><italic>Flowers</italic></bold> unisexual, 4-merous; pedicel greenish yellow to yellow, glabrous; bracteoles early caducous; sepals and petals decussate, glabrous, slightly thick, and fleshy; sepals yellow to orangish yellow, concave; petals pale yellow to yellow, not concave. <bold><italic>Flower buds</italic></bold> pale green, becoming greenish yellow, yellow to orangish yellow before anthesis, subglobose or globose, 3–6 mm diam. <bold><italic>Staminate flowers</italic></bold> 1–1.2 cm diam.; pedicel 4–7 mm long, 1.5–3.5 mm diam.; sepals 4, broadly elliptic or suborbicular, 5–8 × 4.5–8 mm, the outer pair slightly larger than the inner pair, apex rounded; petals 4, broadly oblong, broadly elliptic, or elliptic, 0.9–1.3 × 0.7–1.3 cm, subequal, apex rounded; stamens numerous, united into a single central 4-sided or weakly 4-lobed bundle surrounding a pistillode or without a pistillode, bundle 5–7 mm diam; filaments very short; anthers small, 4-thecous, longitudinally dehiscent; pistillode fungiform, 2–3.5 mm long. <bold><italic>Pistillate flowers</italic></bold> 0.8–1.3 cm diam.; pedicel 3–4.5 mm long, 2.5–4 mm diam.; sepals and petals same as in staminate flowers; staminodes 5–11, united into 4 bundles, surrounding the ovary; pistil fungiform, 4–6 mm long; ovary pale green, subglobose or globose, 5–7 × 5–7.5 mm; stigma pale yellow, convex, radiate, shallowly 6–10-lobed, 4–5.5 mm diam., papillate. <bold><italic>Fruits</italic></bold> berries, green, turning yellow or orangish yellow when ripe, glabrous, cut fruits with a sticky yellow exudate, variable in shape, subglobose, globose, broadly ellipsoid, or sometimes broadly obovoid, 3.5–5 × 3–4.5 cm, sometimes oblique, asymmetrical, unlobed, sometimes weakly 6–10-lobed, with a short, thick beak at the apex, pericarp fleshy, 2–4 mm thick; persistent stigma dark brown or brown, 5–6 mm diam., weakly 6–10-lobed, papillate; persistent sepals slightly larger than in flowering material; fruiting stalk short and thick, 3–6.5 mm long, 3–6 mm diam. <bold><italic>Seeds</italic></bold> 6–10, sometimes aborted (1–5), dark brown mottled with paler irregular lines, semi-ellipsoid, 1.4–2.7 × 0.9–1.3 cm, rounded at both ends, with a yellow to orangish yellow fleshy pulp.</p></tp:treatment-sec><tp:treatment-sec sec-type="Distribution"><title>Distribution.</title><p>Vietnam, Laos, Cambodia, Thailand, and Peninsular Malaysia (Penang, Kelantan, Kepong) (Fig. <xref ref-type="fig" rid="F4">4B</xref>).</p></tp:treatment-sec><tp:treatment-sec sec-type="Distribution in Thailand"><title>Distribution in Thailand.</title><p><bold>North-Eastern</bold>: Loei, Buengkan; <bold>Eastern</bold>: Nakhon Ratchasima, Ubon Ratchathani; <bold>Central</bold>: Saraburi, Nakhon Nayok; <bold>South-Eastern</bold>: Chanthaburi, Trat; <bold>Peninsular</bold>: Surat Thani, Phangnga, Phuket, Nakhon Si Thammarat, Phatthalung, Trang, Satun, Songkhla, Narathiwat (Fig. <xref ref-type="fig" rid="F4">4B</xref>).</p></tp:treatment-sec><tp:treatment-sec sec-type="Habitat and ecology"><title>Habitat and ecology.</title><p>It is found in dry evergreen forests, tropical lowland evergreen rain forests, peat swamp forests, and secondary forests, occasionally occurring along streams at elevations ranging from near sea level to 800 m a.m.s.l.</p></tp:treatment-sec><tp:treatment-sec sec-type="Phenology"><title>Phenology.</title><p>Flowering and fruiting occur more than once, nearly throughout the year; flowering peaks from December to April, and fruiting peaks from April to August.</p></tp:treatment-sec><tp:treatment-sec sec-type="Conservation status"><title>Conservation status.</title><p><italic><tp:taxon-name><tp:taxon-name-part taxon-name-part-type="genus" reg="Garcinia">Garcinia</tp:taxon-name-part> <tp:taxon-name-part taxon-name-part-type="species" reg="oliveri">oliveri</tp:taxon-name-part></tp:taxon-name></italic> is widely distributed from Indo-China to Peninsular Malaysia. It is known from many localities and has a large <abbrev xmlns:xlink="http://www.w3.org/1999/xlink" xlink:title="Extent of Occurrence" xlink:type="simple">EOO</abbrev> of 1,086,628.84 km<sup>2</sup> and an <abbrev xmlns:xlink="http://www.w3.org/1999/xlink" xlink:title="Area of Occupancy" xlink:type="simple">AOO</abbrev> of 196 km<sup>2</sup>. In Thailand, this species has an <abbrev xmlns:xlink="http://www.w3.org/1999/xlink" xlink:title="Extent of Occurrence" xlink:type="simple">EOO</abbrev> of 798,570.92 km<sup>2</sup> and an <abbrev xmlns:xlink="http://www.w3.org/1999/xlink" xlink:title="Area of Occupancy" xlink:type="simple">AOO</abbrev> of 128 km<sup>2</sup>. Because of its wide distribution, the number of localities, and the absence of any apparent imminent threats to the plants or their habitats, we assess its conservation status here as <abbrev xmlns:xlink="http://www.w3.org/1999/xlink" xlink:title="Least Concern" xlink:type="simple">LC</abbrev>, in agreement with <xref ref-type="bibr" rid="B7">de Kok (2024a)</xref>.</p></tp:treatment-sec><tp:treatment-sec sec-type="Etymology"><title>Etymology.</title><p>The specific epithet of <italic><tp:taxon-name><tp:taxon-name-part taxon-name-part-type="genus" reg="Garcinia">Garcinia</tp:taxon-name-part> <tp:taxon-name-part taxon-name-part-type="species" reg="oliveri">oliveri</tp:taxon-name-part></tp:taxon-name></italic> honors the British botanist Daniel Oliver (1830–1916), who served as assistant at the Kew Herbarium (1858–1864), later as its keeper (1860–1890), and was also a professor of botany at University College, London (1861–1888) (<xref ref-type="bibr" rid="B52">Stafleu and Cowan 1981</xref>). He contributed significantly to tropical botany.</p></tp:treatment-sec><tp:treatment-sec sec-type="Vernacular names"><title>Vernacular names.</title><p><bold>Cha muang bai yai</bold> (ชะมวงใบใหญ่) (suggested here); Cha muang chang (ชะมวงช้าง) (Trat, from the specimen <italic>K. Bunchuai 13</italic>); Muang (มวง) (Satun, from the specimen <italic>A. F. G. Kerr 14200</italic>); Som mong (ส้มโมง) (Saraburi, from the specimen <italic>A. F. G. Kerr 10005</italic>); U mong (อุโมง) (Trat, from the specimen <italic>Put 563</italic>).</p></tp:treatment-sec><tp:treatment-sec sec-type="Uses"><title>Uses.</title><p>It can be utilized in a similar way to <italic><tp:taxon-name><tp:taxon-name-part taxon-name-part-type="genus" reg="Garcinia">Garcinia</tp:taxon-name-part> <tp:taxon-name-part taxon-name-part-type="species" reg="cowa">cowa</tp:taxon-name-part></tp:taxon-name></italic> var. <italic>cowa</italic>.</p></tp:treatment-sec><tp:treatment-sec sec-type="Lectotypifications"><title>Lectotypifications.</title><p><italic><tp:taxon-name><tp:taxon-name-part taxon-name-part-type="genus" reg="Garcinia">Garcinia</tp:taxon-name-part> <tp:taxon-name-part taxon-name-part-type="species" reg="oliveri">oliveri</tp:taxon-name-part></tp:taxon-name></italic> was described by <xref ref-type="bibr" rid="B41">Pierre (1882)</xref> based on seven gatherings: <italic>Herb. Pierre 2</italic>, <italic>7720</italic>, <italic>1373</italic>, <italic>3624</italic>, <italic>3626</italic>, and <italic>3628</italic>, collected from various parts of Lower Cochinchina and Cambodia (“Habite toutes les parties de la Basse-Cochinchine et du Cambodge”), and <italic>Harmand 190</italic>, collected from Southern Laos (“le Laos méridional”). Pierre did not indicate a type, nor did he indicate the herbaria in which the specimens were deposited. Following Art. 9.6 of the <abbrev xmlns:xlink="http://www.w3.org/1999/xlink" xlink:title="International Code of Nomenclature" xlink:type="simple">ICN</abbrev> (<xref ref-type="bibr" rid="B60">Turland et al. 2018</xref>), all these specimens are therefore considered syntypes. However, detailed examination revealed that specimens <italic>J. B. L. Pierre 2</italic>, <italic>1373</italic>, and <italic>3628</italic> differ in both their localities and dates of collection, but we did not find specimen <italic>J. B. L. Pierre 3624</italic>.</p><p>The specimen <italic>J. B. L. Pierre 2</italic> can be separated into four distinct groups:</p><p>Group A: Collected from the Deon Ba Mountains in Tây Ninh Province, southern Cochinchina (“Crescit montibus Deon Ba, prov. Tây Ninh austro <tp:taxon-name><tp:taxon-name-part taxon-name-part-type="subfamily" reg="Cochinchinae">Cochinchinae</tp:taxon-name-part></tp:taxon-name>”) on 15 April 1866. Specimen housed at: P [P04701526].</p><p>Group B: Collected from the Dinh Mountains in Baria Province, southern Cochinchina (“Crescit in montibus Dinh in prov. Baria Gallicae austro <tp:taxon-name><tp:taxon-name-part taxon-name-part-type="subfamily" reg="Cochinchinae">Cochinchinae</tp:taxon-name-part></tp:taxon-name>”) in June 1866. Specimens housed at: P [P04701527, P04701529, P0470153].</p><p>Group C: Collected from the Dinh Mountains (Mu xoai) in Baria Province, southern Cochinchina (“Oritur in montibus Dinh (Mú xoài) in prov. Baria Gallicae austro <tp:taxon-name><tp:taxon-name-part taxon-name-part-type="subfamily" reg="Cochinchinae">Cochinchinae</tp:taxon-name-part></tp:taxon-name>”) in September 1866. Specimen housed at: P [P04701528].</p><p>Group D: Collected from the Dinh Mountains (Mu xoai) in Baria Province, southern Cochinchina (“Oritur in montibus Dinh (Mú xoài) in prov. Baria Gallicae austro <tp:taxon-name><tp:taxon-name-part taxon-name-part-type="subfamily" reg="Cochinchinae">Cochinchinae</tp:taxon-name-part></tp:taxon-name>”) on 14 March 1867. Specimens housed at: K [K000677694], P [P04701862, P04701865, P04701866], and U [U1199443].</p><p>Upon examination, the specimens cited as number “<italic>7720</italic>” in the original description correspond in all respects to the specimen labelled “<italic>772</italic>,” and no distinct gathering corresponding to “<italic>7720</italic>” was located. We therefore interpret the citation of “<italic>Herb. Pierre 7720</italic>” in the protologue as a transcription error and correct it to “<italic>J. B. L. Pierre 772</italic>.” The specimen <italic>J. B. L. Pierre 772</italic>, collected from the Schnal Mountains (“in montibus Schnal”), Cambodia, in May 1870, is housed at: K [without barcode].</p><p>The specimen <italic>J. B. L. Pierre 1373</italic> can be separated into three distinct groups:</p><p>Group A: Collected from the Dinh Mountains (Mu xoai) in Baria Province, southern Cochinchina (“Oritur in montibus Dinh (Mú xoài) in prov. Baria Gallicae austro <tp:taxon-name><tp:taxon-name-part taxon-name-part-type="subfamily" reg="Cochinchinae">Cochinchinae</tp:taxon-name-part></tp:taxon-name>”) on 14 March 1867. Specimens housed at: BM [BM001191363], K [without barcode], L [L2417118], and P [P04701849].</p><p>Group B: Collected in dense forests by the Be River near the village of Tri Huyen in Bien Hoa Province of southern Cochinchina (“in sylvis densis ad flumen Bé prope pagum Tri Huyện in Biên Hòa prov. Biên Hòa Gallicae austro <tp:taxon-name><tp:taxon-name-part taxon-name-part-type="subfamily" reg="Cochinchinae">Cochinchinae</tp:taxon-name-part></tp:taxon-name>”) in April 1873. Specimens housed at: BM [BM001191361], K [K000677695], L [L2417119], and P [P04701837, P04701842, P04701852, P04701853].</p><p>Group C: Collected near the village of Giang Dong on Phu Quoc Island (“ad pagum Giang Đông in insula Phú Quốc sinus Siamici”) in December 1874. Specimens housed at: BM [BM001191364], K [without barcode], L [L0700336], and P [P04701850].</p><p>The specimen <italic>J. B. L. Pierre 3626</italic> collected from the village of Giang Dong on Phu Quoc Island (“crescit ad pagum Giang Đông in insula Phú Quốc sinus Siamici”) in December 1874, is housed at: BM [BM001191362], CAL [CAL0000005848], P [P04701844, P04701845, P04701847], and U [U1199444].</p><p>The specimen <italic>J. B. L. Pierre 3628</italic> can be separated into two distinct groups:</p><p>Group A: Collected from the Dinh Mountains in Baria Province, southern Cochinchina (“Crescit in montibus Dinh in provincia Baria austro <tp:taxon-name><tp:taxon-name-part taxon-name-part-type="subfamily" reg="Cochinchinae">Cochinchinae</tp:taxon-name-part></tp:taxon-name>”) in June 1866. Specimen housed at: P [P04701851].</p><p>Group B: Collected from the Dinh Mountains near Baria, southern Cochinchina (“Crescit in montibus Dinh juxta Baria Gallicae austro <tp:taxon-name><tp:taxon-name-part taxon-name-part-type="subfamily" reg="Cochinchinae">Cochinchinae</tp:taxon-name-part></tp:taxon-name>”) April 1867. Specimen housed at: P [P04701846].</p><p>The specimen <italic>F. J. Harmand 190</italic> collected from Selamphao, Sè-Moun Basin, Southern Laos [“Selamphao, Bassin du Sè-Moun (Laos méridional)”] in Jan 1876 is housed at: P [P04701858, P04701859].</p><p>The specimens cited under <italic>J. B. L. Pierre 1373</italic> represent three distinct gatherings differing in locality and collection date. When multiple gatherings are involved, the choice of a lectotype must be justified by reference to the morphological characters given in the protologue. Among the syntypes, the specimen of Group B at P [P04701853] is the most complete and best preserved and shows the closest correspondence to the morphology described in the protologue. We therefore designate <italic>J. B. L. Pierre 1373</italic> (Group B) at P [P04701853] as the lectotype, following Art. 9.3 of the <abbrev xmlns:xlink="http://www.w3.org/1999/xlink" xlink:title="International Code of Nomenclature" xlink:type="simple">ICN</abbrev> (<xref ref-type="bibr" rid="B60">Turland et al. 2018</xref>). The remaining duplicates of the same gathering at BM [BM001191361], K [K000677695], L [L2417119], and P [P04701837, P04701842, P04701852] are designated as isolectotypes, following Art. 9.12 of the <abbrev xmlns:xlink="http://www.w3.org/1999/xlink" xlink:title="International Code of Nomenclature" xlink:type="simple">ICN</abbrev> (<xref ref-type="bibr" rid="B60">Turland et al. 2018</xref>)</p><p><italic><tp:taxon-name><tp:taxon-name-part taxon-name-part-type="genus" reg="Garcinia">Garcinia</tp:taxon-name-part> <tp:taxon-name-part taxon-name-part-type="species" reg="delpyana">delpyana</tp:taxon-name-part></tp:taxon-name></italic> was described by <xref ref-type="bibr" rid="B42">Pierre (1883)</xref> based on three gatherings: <italic>Herb. Pierre 2002</italic>, <italic>3624</italic>, and <italic>3635</italic>, collected along the coast of Pile Phu-Quoc and in Kampot Province (“Cette espèce est commune sur le littoral de Pile Phu-Quoc et dans la province de Kamput”). Pierre did not indicate a type, nor did he specify the herbaria in which the specimens were deposited. Following Art. 9.6 of the <abbrev xmlns:xlink="http://www.w3.org/1999/xlink" xlink:title="International Code of Nomenclature" xlink:type="simple">ICN</abbrev> (<xref ref-type="bibr" rid="B60">Turland et al. 2018</xref>), all of these specimens are therefore considered syntypes.</p><p>The specimen <italic>J. B. L. Pierre 2002</italic>, collected from Phu Quoc (“Phú Quốc sinus Siamici”) in March 1877, is housed at: P [P04701474].</p><p>The specimen <italic>J. B. L. Pierre 3624</italic>, collected from the Cám Chay Mountains in Kampot Province (“Cresit in montibus Cám Chay in prov. Kamput”) in April 1874, is housed at: P [P04701472, P04701473].</p><p>Upon examination, the specimens cited as number “<italic>3635</italic>” in the original description correspond in all respects to the specimen labelled “<italic>3625</italic>,” and no distinct gathering corresponding to “<italic>3635</italic>” was located. We therefore interpret the citation of “<italic>Herb. Pierre 3635</italic>” in the protologue as a transcription error and correct it to “<italic>J. B. L. Pierre 3625</italic>.” Specimens under the collection number <italic>3625</italic> differ in their dates of collection and can be separated into two distinct groups:</p><p>Group A: Collected from Giang Dong on Phú Quốc Island (“ad Giang Dong in insula Phú Quốc sinus Siamici”) on 18 January 1874. Specimens housed at: P [P04701470, P04701471].</p><p>Group B: Collected from Phú Quốc Island (“Cresit in insula Phú Quốc sinus Siamici”) on 23 Jan 1874. Specimens housed at: P [P04701467, P04701468, P04701469] and L [U.1208206].</p><p>We hereby designate the specimen <italic>J. B. L. Pierre 3625</italic> from Group B at P [P04701469] as the lectotype, as it is the most complete and best-preserved specimen among the syntypes, in accordance with Art. 9.3 of the <abbrev xmlns:xlink="http://www.w3.org/1999/xlink" xlink:title="International Code of Nomenclature" xlink:type="simple">ICN</abbrev> (<xref ref-type="bibr" rid="B60">Turland et al. 2018</xref>). The remaining specimens from the same gathering at P [P04701467, P04701468] and L [U.1208206] are designated as isolectotypes, following Art. 9.12 of the <abbrev xmlns:xlink="http://www.w3.org/1999/xlink" xlink:title="International Code of Nomenclature" xlink:type="simple">ICN</abbrev> (<xref ref-type="bibr" rid="B60">Turland et al. 2018</xref>).</p><p>In the original publication of <italic><tp:taxon-name><tp:taxon-name-part taxon-name-part-type="genus" reg="Garcinia">Garcinia</tp:taxon-name-part> <tp:taxon-name-part taxon-name-part-type="species" reg="curtisii">curtisii</tp:taxon-name-part></tp:taxon-name></italic> Ridl. by <xref ref-type="bibr" rid="B47">Ridley (1922)</xref>, two gatherings were mentioned: <italic>C. Curtis 691</italic> and <italic>240</italic>, collected from Penang, near the Waterfall and at Teluk Bahang (“Telok Bahang”). The name <italic><tp:taxon-name><tp:taxon-name-part taxon-name-part-type="genus" reg="Garcinia">G.</tp:taxon-name-part> <tp:taxon-name-part taxon-name-part-type="species" reg="curtisii">curtisii</tp:taxon-name-part></tp:taxon-name></italic> was lectotypified in a first-step by <xref ref-type="bibr" rid="B64">Whitmore (1973)</xref>, based on the specimen <italic>C. Curtis 691</italic>, but he did not indicate the herbarium where the specimen is housed. However, upon examination, we found that specimens under this collection number differ in both locality and collection date and can be separated into three distinct groups:</p><p>Group A: <italic>C. Curtis 691</italic> from Teluk Bahang, Penang, collected in March 1886. Specimen at: K [K000939066].</p><p>Group B: <italic>C. Curtis 691</italic> from Waterfall near Upper Bridge, Penang, collected in March 1890. Specimen at: SING [SING0069252].</p><p>Group C: <italic>C. Curtis 691</italic> from Waterfall, Penang, collected in March 1892. Specimens at: K [K000939065] and SING [SING0069254, SING0069255].</p><p>Therefore, we designate the specimen <italic>C. Curtis 691</italic> from Group C at SING [SING0069255] as the second-step lectotype, with two sheets of isolectotypes at K [K000939065] and SING [SING0069254].</p></tp:treatment-sec><tp:treatment-sec sec-type="Notes"><title>Notes.</title><p>According to previous studies (e.g., <xref ref-type="bibr" rid="B41">Pierre 1882</xref>, <xref ref-type="bibr" rid="B42">1883</xref>; <xref ref-type="bibr" rid="B61">Vesque 1889</xref>, <xref ref-type="bibr" rid="B62">1893</xref>; <xref ref-type="bibr" rid="B43">Pitard 1910</xref>; <xref ref-type="bibr" rid="B11">Gagnepain 1943</xref>) and based on the specimens we examined, <italic><tp:taxon-name><tp:taxon-name-part taxon-name-part-type="genus" reg="Garcinia">Garcinia</tp:taxon-name-part> <tp:taxon-name-part taxon-name-part-type="species" reg="delpyana">delpyana</tp:taxon-name-part></tp:taxon-name></italic> is not morphologically distinguishable from <italic><tp:taxon-name><tp:taxon-name-part taxon-name-part-type="genus" reg="Garcinia">G.</tp:taxon-name-part> <tp:taxon-name-part taxon-name-part-type="species" reg="oliveri">oliveri</tp:taxon-name-part></tp:taxon-name></italic> and is therefore treated here as a new synonym of the latter.</p><p><xref ref-type="bibr" rid="B64">Whitmore (1973)</xref> reduced <italic><tp:taxon-name><tp:taxon-name-part taxon-name-part-type="genus" reg="Garcinia">Garcinia</tp:taxon-name-part> <tp:taxon-name-part taxon-name-part-type="species" reg="curtisii">curtisii</tp:taxon-name-part></tp:taxon-name></italic> to a variety under <italic><tp:taxon-name><tp:taxon-name-part taxon-name-part-type="genus" reg="Garcinia">G.</tp:taxon-name-part> <tp:taxon-name-part taxon-name-part-type="species" reg="bancana">bancana</tp:taxon-name-part></tp:taxon-name></italic>, as <italic><tp:taxon-name><tp:taxon-name-part taxon-name-part-type="genus" reg="Garcinia">G.</tp:taxon-name-part> <tp:taxon-name-part taxon-name-part-type="species" reg="bancana">bancana</tp:taxon-name-part></tp:taxon-name></italic> Miq. var. <tp:taxon-name><tp:taxon-name-part taxon-name-part-type="genus" reg="Garcinia"/><tp:taxon-name-part taxon-name-part-type="species" reg="bancana"/><tp:taxon-name-part taxon-name-part-type="variety">curtisii</tp:taxon-name-part></tp:taxon-name> (Ridl.) Whitmore. However, based on previous studies (e.g., <xref ref-type="bibr" rid="B64">Whitmore 1973</xref>; <xref ref-type="bibr" rid="B47">Ridley 1922</xref>) and our examination of specimens, <italic><tp:taxon-name><tp:taxon-name-part taxon-name-part-type="genus" reg="Garcinia">G.</tp:taxon-name-part> <tp:taxon-name-part taxon-name-part-type="species" reg="bancana">bancana</tp:taxon-name-part></tp:taxon-name></italic> var. <tp:taxon-name><tp:taxon-name-part taxon-name-part-type="genus" reg="Garcinia"/><tp:taxon-name-part taxon-name-part-type="species" reg="bancana"/><tp:taxon-name-part taxon-name-part-type="variety">curtisii</tp:taxon-name-part></tp:taxon-name> is not morphologically distinguishable from <italic><tp:taxon-name><tp:taxon-name-part taxon-name-part-type="genus" reg="Garcinia">G.</tp:taxon-name-part> <tp:taxon-name-part taxon-name-part-type="species" reg="oliveri">oliveri</tp:taxon-name-part></tp:taxon-name></italic> and is therefore treated here as a new synonym of that species.</p><p><italic><tp:taxon-name><tp:taxon-name-part taxon-name-part-type="genus" reg="Garcinia">Garcinia</tp:taxon-name-part> <tp:taxon-name-part taxon-name-part-type="species" reg="oliveri">oliveri</tp:taxon-name-part></tp:taxon-name></italic> is similar to <italic><tp:taxon-name><tp:taxon-name-part taxon-name-part-type="genus" reg="Garcinia">G.</tp:taxon-name-part> <tp:taxon-name-part taxon-name-part-type="species" reg="cowa">cowa</tp:taxon-name-part></tp:taxon-name></italic> var. <italic><tp:taxon-name><tp:taxon-name-part taxon-name-part-type="genus" reg="Garcinia"/><tp:taxon-name-part taxon-name-part-type="species" reg="cowa"/><tp:taxon-name-part taxon-name-part-type="variety" reg="cowa">cowa</tp:taxon-name-part></tp:taxon-name></italic> and is distinguished by its leaves elliptic or oblong-elliptic and larger, 12–25 × (4–)5.5–9 cm; secondary veins 10–15 pairs; and fruits subglobose, globose, broadly ellipsoid, or sometimes broadly obovoid, 3.5–5 × 3–4.5 cm, unlobed or sometimes weakly lobed, with a short, thick beak at the apex. In contrast, <italic><tp:taxon-name><tp:taxon-name-part taxon-name-part-type="genus" reg="Garcinia">G.</tp:taxon-name-part> <tp:taxon-name-part taxon-name-part-type="species" reg="cowa">cowa</tp:taxon-name-part></tp:taxon-name></italic> var. <italic><tp:taxon-name><tp:taxon-name-part taxon-name-part-type="genus" reg="Garcinia"/><tp:taxon-name-part taxon-name-part-type="species" reg="cowa"/><tp:taxon-name-part taxon-name-part-type="variety" reg="cowa">cowa</tp:taxon-name-part></tp:taxon-name></italic> has leaves narrowly elliptic, elliptic, lanceolate, lanceolate-ovate, or ovate and smaller 5–15 × 3–6 cm; secondary veins 6–10 pairs; and fruits subglobose, globose, depressed globose, or broadly ellipsoid, 3–7 × 2.5–5 cm, shallowly or weakly lobed, without or with a short, thick beak at the apex.</p><p>The specimen <italic>T. Wongprasert 013-04</italic>, collected from Khlong Makok, Ko Chang National Park, Trat Province, on 24 March 2001, is represented at BKF by two sheets under the same collector’s number: BKF132118, identified as <italic><tp:taxon-name><tp:taxon-name-part taxon-name-part-type="genus" reg="Garcinia">Garcinia</tp:taxon-name-part> <tp:taxon-name-part taxon-name-part-type="species" reg="oliveri">oliveri</tp:taxon-name-part></tp:taxon-name></italic>, and BKF132119, identified as <italic><tp:taxon-name><tp:taxon-name-part taxon-name-part-type="genus" reg="Garcinia">G.</tp:taxon-name-part> <tp:taxon-name-part taxon-name-part-type="species" reg="merguensis">merguensis</tp:taxon-name-part></tp:taxon-name></italic> Wight.</p><p>The <italic>specimen C. Phengklai et al. 14603</italic>, collected from Ko Kut, Trat Province, on 6 April 2002, is represented at BKF by two sheets under the same collector’s number: BKF142164, identified as <italic><tp:taxon-name><tp:taxon-name-part taxon-name-part-type="genus" reg="Garcinia">Garcinia</tp:taxon-name-part> <tp:taxon-name-part taxon-name-part-type="species" reg="oliveri">oliveri</tp:taxon-name-part></tp:taxon-name></italic>, and BKF143190, identified as <italic><tp:taxon-name><tp:taxon-name-part taxon-name-part-type="genus" reg="Garcinia">G.</tp:taxon-name-part> <tp:taxon-name-part taxon-name-part-type="species" reg="lanceifolia">lanceifolia</tp:taxon-name-part></tp:taxon-name></italic> Roxb. (syn. <italic><tp:taxon-name><tp:taxon-name-part taxon-name-part-type="genus" reg="Garcinia">G.</tp:taxon-name-part> <tp:taxon-name-part taxon-name-part-type="species" reg="gracilis">gracilis</tp:taxon-name-part></tp:taxon-name></italic> Pierre).</p></tp:treatment-sec><tp:treatment-sec sec-type="Additional specimens examined"><title>Additional specimens examined.</title><p><bold>Thailand. North-Eastern</bold>: • Loei [Huai Baeng Forest Protection Station, Phu Luang Wildlife Sanctuary, Wang Saphung District, fr., 11 Jun 2004 (as <italic><tp:taxon-name><tp:taxon-name-part taxon-name-part-type="genus" reg="Garcinia">Garcinia</tp:taxon-name-part></tp:taxon-name></italic> sp.), <italic>T. Wongprasert et al. 046-14</italic> (BKF); • ibid., fl., 10 Mar 2009 (H. Toyama det. as <italic><tp:taxon-name><tp:taxon-name-part taxon-name-part-type="genus" reg="Garcinia">G.</tp:taxon-name-part> <tp:taxon-name-part taxon-name-part-type="species" reg="delpyana">delpyana</tp:taxon-name-part></tp:taxon-name></italic>), <italic>T. Wongprasert 093-24</italic> (BKF); • Buengkan [Wat Chotirot Thammakhon, Buengkan Subdistrict, Buengkan District, fr., 14 Jun 2004 (as <italic><tp:taxon-name><tp:taxon-name-part taxon-name-part-type="genus" reg="Garcinia">Garcinia</tp:taxon-name-part></tp:taxon-name></italic> sp.), <italic>T. Wongprasert et al. 046-84</italic> (BKF)]; <bold>Eastern</bold>: • Nakhon Ratchasima [Wang Nam Khiao District, fr., 22 Jan 1968 (as <italic><tp:taxon-name><tp:taxon-name-part taxon-name-part-type="genus" reg="Garcinia">Garcinia</tp:taxon-name-part></tp:taxon-name></italic> sp.), <italic>Damrongsak 524</italic> (BKF112733); • Pak Thong Chai District, fl., 28 Feb (year unspecified) (as <italic><tp:taxon-name><tp:taxon-name-part taxon-name-part-type="genus" reg="Garcinia">Garcinia</tp:taxon-name-part></tp:taxon-name></italic> sp.; H. Toyama det. as <italic><tp:taxon-name><tp:taxon-name-part taxon-name-part-type="genus" reg="Garcinia">G.</tp:taxon-name-part> <tp:taxon-name-part taxon-name-part-type="species" reg="oliveri">oliveri</tp:taxon-name-part></tp:taxon-name></italic>), <italic>CH 345</italic> (BKF112735)]; • Ubon Ratchathani [Chong Mek, fl., 16 Feb 1967 (as <italic><tp:taxon-name><tp:taxon-name-part taxon-name-part-type="genus" reg="Garcinia">Garcinia</tp:taxon-name-part></tp:taxon-name></italic> sp.), <italic>S. Phusomsaeng 16</italic> (BKF, K); • Dong Fa Huan Botanical Garden, Mueang Ubon Ratchathani District, fr., 1 May 2002 (H. Toyama det. as <italic><tp:taxon-name><tp:taxon-name-part taxon-name-part-type="genus" reg="Garcinia">G.</tp:taxon-name-part> <tp:taxon-name-part taxon-name-part-type="species" reg="delpyana">delpyana</tp:taxon-name-part></tp:taxon-name></italic>), <italic>R. Pooma et al. 3318</italic> (BKF, QBG, SING [SING0095615]); • Phu Sa Yak, Buntharik District, fl., 22 Jan 2005 (H. Toyama det. as <italic><tp:taxon-name><tp:taxon-name-part taxon-name-part-type="genus" reg="Garcinia">G.</tp:taxon-name-part> <tp:taxon-name-part taxon-name-part-type="species" reg="oliveri">oliveri</tp:taxon-name-part></tp:taxon-name></italic>), <italic>P. Puudjaa 1366</italic> (BKF); • Phu Chong Na Yoi National Park, Na Chaluai District, fr., 15 Jun 2005 (as <italic><tp:taxon-name><tp:taxon-name-part taxon-name-part-type="genus" reg="Garcinia">Garcinia</tp:taxon-name-part></tp:taxon-name></italic> sp.), <italic>K. Wangwasit 050615-49</italic> (QBG)]; <bold>Central</bold>: • Saraburi [Muak Lek District, ♂ fl., 19 Jan 1925 (H. Toyama det. as <italic><tp:taxon-name><tp:taxon-name-part taxon-name-part-type="genus" reg="Garcinia">G.</tp:taxon-name-part> <tp:taxon-name-part taxon-name-part-type="species" reg="delpyana">delpyana</tp:taxon-name-part></tp:taxon-name></italic>), <italic>A. F. G. Kerr 10005</italic> (BM, K [K003964607])]; • Nakhon Nayok [Sarika Waterfall, fr., 14 Aug 1968 (H. Toyama det. as <italic><tp:taxon-name><tp:taxon-name-part taxon-name-part-type="genus" reg="Garcinia">G.</tp:taxon-name-part> <tp:taxon-name-part taxon-name-part-type="uncertainty-rank">cf.</tp:taxon-name-part> <tp:taxon-name-part taxon-name-part-type="species" reg="delpyana">delpyana</tp:taxon-name-part></tp:taxon-name></italic>), <italic>K. Larsen et al. 3413</italic> (AAU, BKF, C, E [E00839767], K, P); • Wang Ta Khrai, Mueang Nakhon Nayok District, fr., 28 Mar 2000 (H. Toyama det. as <italic><tp:taxon-name><tp:taxon-name-part taxon-name-part-type="genus" reg="Garcinia">G.</tp:taxon-name-part> <tp:taxon-name-part taxon-name-part-type="species" reg="delpyana">delpyana</tp:taxon-name-part></tp:taxon-name></italic>), <italic>T. Wongprasert s.n</italic>. (BKF127948); • Khao Yai National Park, fr., 9 Jun 2000 (H. Toyama det. as <italic><tp:taxon-name><tp:taxon-name-part taxon-name-part-type="genus" reg="Garcinia">G.</tp:taxon-name-part> <tp:taxon-name-part taxon-name-part-type="species" reg="delpyana">delpyana</tp:taxon-name-part></tp:taxon-name></italic>), <italic>C. Niyomdham 6216</italic> (BKF); • Khao Yai National Park, Mo Sing To area, ♂ fl., 13 Mar 2002 (as <italic><tp:taxon-name><tp:taxon-name-part taxon-name-part-type="genus" reg="Garcinia">G.</tp:taxon-name-part> <tp:taxon-name-part taxon-name-part-type="species" reg="benthamii">benthamii</tp:taxon-name-part></tp:taxon-name></italic>), <italic>J. F. Maxwell 02-92</italic> (BKF, CMUB); • ibid., fr., 10 Aug 2002 (as <italic><tp:taxon-name><tp:taxon-name-part taxon-name-part-type="genus" reg="Garcinia">G.</tp:taxon-name-part> <tp:taxon-name-part taxon-name-part-type="species" reg="benthamii">benthamii</tp:taxon-name-part></tp:taxon-name></italic>), <italic>A. Boonkongchart &amp; C. Chongko 140</italic> (BKF, CMUB); • ibid., sterile, 7 Jul 2003 (as <italic><tp:taxon-name><tp:taxon-name-part taxon-name-part-type="genus" reg="Garcinia">G.</tp:taxon-name-part> <tp:taxon-name-part taxon-name-part-type="species" reg="benthamii">benthamii</tp:taxon-name-part></tp:taxon-name></italic>), <italic>J. F. Maxwell &amp; A. Boonkongchart 4</italic> (CMUB)]; <bold>South-Eastern</bold>: • Chanthaburi [Laem Sing District, fl., 23 Nov 1924 (as <italic><tp:taxon-name><tp:taxon-name-part taxon-name-part-type="genus" reg="Garcinia">Garcinia</tp:taxon-name-part></tp:taxon-name></italic> sp.), <italic>A. F. G. Kerr 9372</italic> (BK)]; • Trat [Khao Saming District, fl., 26 Jan 1927 (as <italic><tp:taxon-name><tp:taxon-name-part taxon-name-part-type="genus" reg="Garcinia">Garcinia</tp:taxon-name-part></tp:taxon-name></italic> sp.), <italic>Put 563</italic> (BK, K); • Laem Ngop District, fr., 24 Feb 1954 (as <italic><tp:taxon-name><tp:taxon-name-part taxon-name-part-type="genus" reg="Garcinia">Garcinia</tp:taxon-name-part></tp:taxon-name></italic> sp.), <italic>K. Bunchuai 13</italic> (BKF); • Khlong Son, Ko Chang, fr., 28 Feb 1900 (as <italic><tp:taxon-name><tp:taxon-name-part taxon-name-part-type="genus" reg="Garcinia">G.</tp:taxon-name-part> <tp:taxon-name-part taxon-name-part-type="species" reg="nigrolineata">nigrolineata</tp:taxon-name-part></tp:taxon-name></italic>), <italic>J. Schmidt 647a</italic> (C); • Ko Chang, fr., 11 Mar 1970, <italic>C. F. van Beusekom &amp; T. Santisuk 3160</italic> (AAU, C, E [E00839768], K, L [L.2409523], P); • Khlong Ma Yom, Ko Chang, fr., 9 May 1974 (as <italic><tp:taxon-name><tp:taxon-name-part taxon-name-part-type="genus" reg="Garcinia">G.</tp:taxon-name-part> <tp:taxon-name-part taxon-name-part-type="species" reg="speciosa">speciosa</tp:taxon-name-part></tp:taxon-name></italic> and <italic><tp:taxon-name><tp:taxon-name-part taxon-name-part-type="genus" reg="Garcinia">Garcinia</tp:taxon-name-part></tp:taxon-name></italic> sp.), <italic>J. F. Maxwell 74-431</italic> (AAU, BK); • Khlong Phlu Waterfall, Ko Chang, fr., 22 Mar 2001 (as <italic><tp:taxon-name><tp:taxon-name-part taxon-name-part-type="genus" reg="Garcinia">Garcinia</tp:taxon-name-part></tp:taxon-name></italic> sp.; H. Toyama det. as <italic><tp:taxon-name><tp:taxon-name-part taxon-name-part-type="genus" reg="Garcinia">G.</tp:taxon-name-part> <tp:taxon-name-part taxon-name-part-type="species" reg="delpyana">delpyana</tp:taxon-name-part></tp:taxon-name></italic>), <italic>K. Chayamarit et al. 2781</italic> (BKF); • ibid., fr., 23 Mar 2001 (as <italic><tp:taxon-name><tp:taxon-name-part taxon-name-part-type="genus" reg="Garcinia">Garcinia</tp:taxon-name-part></tp:taxon-name></italic> sp.; H. Toyama det. as <italic><tp:taxon-name><tp:taxon-name-part taxon-name-part-type="genus" reg="Garcinia">G.</tp:taxon-name-part> <tp:taxon-name-part taxon-name-part-type="species" reg="delpyana">delpyana</tp:taxon-name-part></tp:taxon-name></italic>), <italic>K. Chayamarit et al. 2819</italic> (BKF); • Khlong Makok, Ko Chang National Park, fr., 24 Mar 2001 (as <italic><tp:taxon-name><tp:taxon-name-part taxon-name-part-type="genus" reg="Garcinia">Garcinia</tp:taxon-name-part></tp:taxon-name></italic> sp.; H. Toyama det. as <italic><tp:taxon-name><tp:taxon-name-part taxon-name-part-type="genus" reg="Garcinia">G.</tp:taxon-name-part> <tp:taxon-name-part taxon-name-part-type="species" reg="delpyana">delpyana</tp:taxon-name-part></tp:taxon-name></italic>), <italic>K. Chayamarit et al. 2925</italic> (BKF, SING [SING0095614]); • Ko Chang, ♂ fl., 7 Mar 2003 (as <italic><tp:taxon-name><tp:taxon-name-part taxon-name-part-type="genus" reg="Garcinia">G.</tp:taxon-name-part> <tp:taxon-name-part taxon-name-part-type="species" reg="cowa">cowa</tp:taxon-name-part></tp:taxon-name></italic>; H. Toyama det. as <italic><tp:taxon-name><tp:taxon-name-part taxon-name-part-type="genus" reg="Garcinia">G.</tp:taxon-name-part> <tp:taxon-name-part taxon-name-part-type="species" reg="delpyana">delpyana</tp:taxon-name-part></tp:taxon-name></italic>), <italic>C. Phengklai et al. 14198</italic> (BKF); • Ko Mak, fl., 18 Nov 1966 [as <italic><tp:taxon-name><tp:taxon-name-part taxon-name-part-type="genus" reg="Garcinia">Garcinia</tp:taxon-name-part></tp:taxon-name></italic> sp.; H. Toyama det. as <italic><tp:taxon-name><tp:taxon-name-part taxon-name-part-type="genus" reg="Garcinia">G.</tp:taxon-name-part> <tp:taxon-name-part taxon-name-part-type="species" reg="delpyana">delpyana</tp:taxon-name-part></tp:taxon-name></italic>; C. Ngernsaengsaruay det. as <italic><tp:taxon-name><tp:taxon-name-part taxon-name-part-type="genus" reg="Garcinia">G.</tp:taxon-name-part> <tp:taxon-name-part taxon-name-part-type="species" reg="nigrolineata">nigrolineata</tp:taxon-name-part></tp:taxon-name></italic> (C)], <italic>B. Hansen &amp; T. Smitinand 12369</italic> (BKF, C, K); • Ko Kut, fl., 22 Oct 2000 (as <italic><tp:taxon-name><tp:taxon-name-part taxon-name-part-type="genus" reg="Garcinia">G.</tp:taxon-name-part> <tp:taxon-name-part taxon-name-part-type="species" reg="cowa">cowa</tp:taxon-name-part></tp:taxon-name></italic>; H. Toyama det. as <italic><tp:taxon-name><tp:taxon-name-part taxon-name-part-type="genus" reg="Garcinia">G.</tp:taxon-name-part> <tp:taxon-name-part taxon-name-part-type="species" reg="delpyana">delpyana</tp:taxon-name-part></tp:taxon-name></italic>), <italic>C. Phengklai et al. 13144</italic> (BKF); • Ko Kut, fr., 6 Apr 2002 (as <italic><tp:taxon-name><tp:taxon-name-part taxon-name-part-type="genus" reg="Garcinia">G.</tp:taxon-name-part> <tp:taxon-name-part taxon-name-part-type="uncertainty-rank">cf.</tp:taxon-name-part> <tp:taxon-name-part taxon-name-part-type="species" reg="atroviridis">atroviridis</tp:taxon-name-part></tp:taxon-name></italic>; H. Toyama det. as <italic><tp:taxon-name><tp:taxon-name-part taxon-name-part-type="genus" reg="Garcinia">G.</tp:taxon-name-part> <tp:taxon-name-part taxon-name-part-type="species" reg="delpyana">delpyana</tp:taxon-name-part></tp:taxon-name></italic>), <italic>C. Phengklai et al. 14603</italic> (BKF142164); • Khlong Chao-Ao Phrao, Ko Kut, fr., 7 Apr 2002 (as <italic><tp:taxon-name><tp:taxon-name-part taxon-name-part-type="genus" reg="Garcinia">G.</tp:taxon-name-part> <tp:taxon-name-part taxon-name-part-type="uncertainty-rank">cf.</tp:taxon-name-part> <tp:taxon-name-part taxon-name-part-type="species" reg="cowa">cowa</tp:taxon-name-part></tp:taxon-name></italic>; H. Toyama det. as <italic><tp:taxon-name><tp:taxon-name-part taxon-name-part-type="genus" reg="Garcinia">G.</tp:taxon-name-part> <tp:taxon-name-part taxon-name-part-type="species" reg="delpyana">delpyana</tp:taxon-name-part></tp:taxon-name></italic>), <italic>C. Phengklai et al. 13452</italic> (BKF); • Ao Salat, Ko Kut, fr., 9 Apr 2002 (as <italic><tp:taxon-name><tp:taxon-name-part taxon-name-part-type="genus" reg="Garcinia">G.</tp:taxon-name-part> <tp:taxon-name-part taxon-name-part-type="uncertainty-rank">cf.</tp:taxon-name-part> <tp:taxon-name-part taxon-name-part-type="species" reg="lanessanii">lanessanii</tp:taxon-name-part></tp:taxon-name></italic>), <italic>C. Phengklai et al. 13604</italic> (BKF); • Ko Kut, fl., 2 Dec 2006 (as <italic><tp:taxon-name><tp:taxon-name-part taxon-name-part-type="genus" reg="Garcinia">Garcinia</tp:taxon-name-part></tp:taxon-name></italic> sp.), <italic>C. Phengklai et al. 15432</italic> (BKF); <bold>Peninsular</bold>: • Surat Thani [Big Tree Nature Trail, Khlong Phanom National Park, Phanom District, fl., 23 Oct 2004 (as <italic><tp:taxon-name><tp:taxon-name-part taxon-name-part-type="genus" reg="Garcinia">Garcinia</tp:taxon-name-part></tp:taxon-name></italic> sp.), <italic>S. Gardner &amp; P. Sidisunthorn ST1094</italic> (K)]; • Phangnga [Khao Pok Hill, Krasom Subdistrict, Takua Pa District, fl., 2 Dec 1918 (as <italic><tp:taxon-name><tp:taxon-name-part taxon-name-part-type="genus" reg="Garcinia">Garcinia</tp:taxon-name-part></tp:taxon-name></italic> sp., <italic><tp:taxon-name><tp:taxon-name-part taxon-name-part-type="genus" reg="Garcinia">G.</tp:taxon-name-part> <tp:taxon-name-part taxon-name-part-type="species" reg="nigrolineata">nigrolineata</tp:taxon-name-part></tp:taxon-name></italic>), <italic>Haniff 3920</italic> (K, SING); • Khao Lak-Lam Lu National Park, Takua Pa District, fr., 11 Jun 2004 (as <italic><tp:taxon-name><tp:taxon-name-part taxon-name-part-type="genus" reg="Garcinia">Garcinia</tp:taxon-name-part></tp:taxon-name></italic> sp.), <italic>S. Gardner &amp; P. Sidisunthorn ST0716</italic> (K); • Ko Yao Yai, Ko Yao District, fr., 30 Apr 2007 (H. Toyama det. as <italic><tp:taxon-name><tp:taxon-name-part taxon-name-part-type="genus" reg="Garcinia">G.</tp:taxon-name-part> <tp:taxon-name-part taxon-name-part-type="uncertainty-rank">cf.</tp:taxon-name-part> <tp:taxon-name-part taxon-name-part-type="species" reg="delpyana">delpyana</tp:taxon-name-part></tp:taxon-name></italic>), <italic>T. Wongprasert 074-13</italic> (BKF)]; • Phuket [Ton Sai Waterfall to Pa Khlok, ♂ fl., 7 Jul 1979 (as <italic><tp:taxon-name><tp:taxon-name-part taxon-name-part-type="genus" reg="Garcinia">G.</tp:taxon-name-part> <tp:taxon-name-part taxon-name-part-type="species" reg="nigrolineata">nigrolineata</tp:taxon-name-part></tp:taxon-name></italic>, H. Toyama det. as <tp:taxon-name><tp:taxon-name-part taxon-name-part-type="genus" reg="Garcinia">G.</tp:taxon-name-part> <tp:taxon-name-part taxon-name-part-type="species">delpyana</tp:taxon-name-part></tp:taxon-name>), <italic>C. Niyomdham et al. 229</italic> (AAU, BKF, C)]; • Nakhon Si Thammarat [Ka Piat Subdistrict, ♂ fl., 15 Mar 1957 (H. Toyama det. as <italic><tp:taxon-name><tp:taxon-name-part taxon-name-part-type="genus" reg="Garcinia">G.</tp:taxon-name-part> <tp:taxon-name-part taxon-name-part-type="species" reg="delpyana">delpyana</tp:taxon-name-part></tp:taxon-name></italic>), <italic>Snan 1003</italic> (BKF); • Tha Phae Waterfall, Chang Klang District, fr., 11 Jul 2000 (H. Toyama det. as <italic><tp:taxon-name><tp:taxon-name-part taxon-name-part-type="genus" reg="Garcinia">G.</tp:taxon-name-part> <tp:taxon-name-part taxon-name-part-type="species" reg="delpyana">delpyana</tp:taxon-name-part></tp:taxon-name></italic>), <italic>V. Chamchumroon VC841</italic> (BKF)]; • Phatthalung [Tamot Waterfall, fr., 9 Aug 1986 (as <italic><tp:taxon-name><tp:taxon-name-part taxon-name-part-type="genus" reg="Garcinia">G.</tp:taxon-name-part> <tp:taxon-name-part taxon-name-part-type="species" reg="nigrolineata">nigrolineata</tp:taxon-name-part></tp:taxon-name></italic>, H. Toyama det. as <italic><tp:taxon-name><tp:taxon-name-part taxon-name-part-type="genus" reg="Garcinia">G.</tp:taxon-name-part> <tp:taxon-name-part taxon-name-part-type="species" reg="delpyana">delpyana</tp:taxon-name-part></tp:taxon-name></italic>), <italic>J. F. Maxwell 86-549</italic> (BKF, L [L2416709, L2416708], P [P04701556], PSU); • Khao Pu-Khao Ya National Park, Si Banphot District, fr., 15 Jul 2000 (as <italic><tp:taxon-name><tp:taxon-name-part taxon-name-part-type="genus" reg="Garcinia">G.</tp:taxon-name-part> <tp:taxon-name-part taxon-name-part-type="species" reg="nigrolineata">nigrolineata</tp:taxon-name-part></tp:taxon-name></italic>), <italic>D. J. Middleton et al. 47</italic>2 (AAU, K)]; • Trang [Khao Chong, fl., 18 Nov 1965 (as <italic><tp:taxon-name><tp:taxon-name-part taxon-name-part-type="genus" reg="Garcinia">Garcinia</tp:taxon-name-part></tp:taxon-name></italic> sp.; H. Toyama det. as <italic><tp:taxon-name><tp:taxon-name-part taxon-name-part-type="genus" reg="Garcinia">G.</tp:taxon-name-part> <tp:taxon-name-part taxon-name-part-type="species" reg="delpyana">delpyana</tp:taxon-name-part></tp:taxon-name></italic>), <italic>C. Boonnab 168</italic> (BKF)]; • ibid., fl., Dec 1974 (H. Toyama det. as <italic><tp:taxon-name><tp:taxon-name-part taxon-name-part-type="genus" reg="Garcinia">G.</tp:taxon-name-part> <tp:taxon-name-part taxon-name-part-type="species" reg="delpyana">delpyana</tp:taxon-name-part></tp:taxon-name></italic>), <italic>B. Nimanong et al. 1624</italic> (BKF, C, K [K003964608], L [L.2409513], P); • ibid., fr., 12 Aug 1975 (as <italic><tp:taxon-name><tp:taxon-name-part taxon-name-part-type="genus" reg="Garcinia">Garcinia</tp:taxon-name-part></tp:taxon-name></italic> sp.), <italic>J. F. Maxwell 75-804</italic> (AAU, BK); • ibid., ♂ fl., 1 Feb 1985 (as <italic><tp:taxon-name><tp:taxon-name-part taxon-name-part-type="genus" reg="Garcinia">G.</tp:taxon-name-part> <tp:taxon-name-part taxon-name-part-type="species" reg="nigrolineata">nigrolineata</tp:taxon-name-part></tp:taxon-name></italic>, H. Toyama det. as <italic><tp:taxon-name><tp:taxon-name-part taxon-name-part-type="genus" reg="Garcinia">G.</tp:taxon-name-part> <tp:taxon-name-part taxon-name-part-type="species" reg="delpyana">delpyana</tp:taxon-name-part></tp:taxon-name></italic>), <italic>J. F. Maxwell 85-129</italic> (BKF, PSU); • ibid., fl., Feb 2001 (H. Toyama det. as <italic><tp:taxon-name><tp:taxon-name-part taxon-name-part-type="genus" reg="Garcinia">G.</tp:taxon-name-part> <tp:taxon-name-part taxon-name-part-type="species" reg="delpyana">delpyana</tp:taxon-name-part></tp:taxon-name></italic>), <italic>A. Sinbumroong &amp; S. Davies AS209</italic> (BKF); • ibid., fr., Feb 2001 (as <italic><tp:taxon-name><tp:taxon-name-part taxon-name-part-type="genus" reg="Garcinia">Garcinia</tp:taxon-name-part></tp:taxon-name></italic> sp.), <italic>A. Sinbumroong &amp; S. Davies AS226</italic> (BKF)]; • Satun [Tarutao National Park, fl., 20 Jan 1928 (as <italic><tp:taxon-name><tp:taxon-name-part taxon-name-part-type="genus" reg="Garcinia">Garcinia</tp:taxon-name-part></tp:taxon-name></italic> sp., <italic><tp:taxon-name><tp:taxon-name-part taxon-name-part-type="genus" reg="Garcinia">G.</tp:taxon-name-part> <tp:taxon-name-part taxon-name-part-type="uncertainty-rank">cf.</tp:taxon-name-part> <tp:taxon-name-part taxon-name-part-type="species" reg="cornea">cornea</tp:taxon-name-part></tp:taxon-name></italic>), <italic>A. F. G. Kerr 14200</italic> (BK, K); • Trail between Talo Wao and Talo Udang, Tarutao National Park, fl., 9 Feb 2005 (as <italic><tp:taxon-name><tp:taxon-name-part taxon-name-part-type="genus" reg="Garcinia">Garcinia</tp:taxon-name-part></tp:taxon-name></italic> sp.), <italic>P. Sidisunthorn &amp; P. Tippayasri ST1472</italic> (K); • Ao Son, Tarutao National Park, La-ngu District, fl., 10 Feb 2005 (as <italic><tp:taxon-name><tp:taxon-name-part taxon-name-part-type="genus" reg="Garcinia">Garcinia</tp:taxon-name-part></tp:taxon-name></italic> sp.), <italic>P. Sidisunthorn &amp; P. Tippayasri ST1487</italic> (K); • Tarutao National Park, fr., 8 Apr 2008 (as <italic><tp:taxon-name><tp:taxon-name-part taxon-name-part-type="genus" reg="Garcinia">G.</tp:taxon-name-part> <tp:taxon-name-part taxon-name-part-type="species" reg="cowa">cowa</tp:taxon-name-part></tp:taxon-name></italic>; H. Toyama det. as <italic><tp:taxon-name><tp:taxon-name-part taxon-name-part-type="genus" reg="Garcinia">G.</tp:taxon-name-part> <tp:taxon-name-part taxon-name-part-type="species" reg="delpyana">delpyana</tp:taxon-name-part></tp:taxon-name></italic>), <italic>C. Phengklai et al. 15761</italic> (BKF)]; • Songkhla [Hat Yai, Kho Hong Hill, fr., 17 Sep 1981 (as <italic><tp:taxon-name><tp:taxon-name-part taxon-name-part-type="genus" reg="Garcinia">G.</tp:taxon-name-part> <tp:taxon-name-part taxon-name-part-type="species" reg="nigrolineata">nigrolineata</tp:taxon-name-part></tp:taxon-name></italic>), <italic>P. Sirirugsa 462</italic> (PSU); PSU campus, base of Kho Hong Hill, ♂ fl., 21 Mar 1985 (as <italic><tp:taxon-name><tp:taxon-name-part taxon-name-part-type="genus" reg="Garcinia">G.</tp:taxon-name-part> <tp:taxon-name-part taxon-name-part-type="species" reg="nigrolineata">nigrolineata</tp:taxon-name-part></tp:taxon-name></italic>), <italic>P. Sirirugsa 1002</italic> (AAU, BKF, E [E00839769], L [L2416710, L2416711], PSU); • Khlong Rhang Hill, Na Mom District, ♂ fl., 22 Mar 1985 (as <italic><tp:taxon-name><tp:taxon-name-part taxon-name-part-type="genus" reg="Garcinia">G.</tp:taxon-name-part> <tp:taxon-name-part taxon-name-part-type="species" reg="nigrolineata">nigrolineata</tp:taxon-name-part></tp:taxon-name></italic>), <italic>J. F. Maxwell 85-322</italic> (AAU, BKF, E [E00160906], L [L.2416684, L.2416685]; PSU); • Kho Hong Hill, Hat Yai District, fr., 27 July 1985 (as <italic><tp:taxon-name><tp:taxon-name-part taxon-name-part-type="genus" reg="Garcinia">G.</tp:taxon-name-part> <tp:taxon-name-part taxon-name-part-type="species" reg="nigrolineata">nigrolineata</tp:taxon-name-part></tp:taxon-name></italic>, H. Toyama det. as <italic><tp:taxon-name><tp:taxon-name-part taxon-name-part-type="genus" reg="Garcinia">G.</tp:taxon-name-part> <tp:taxon-name-part taxon-name-part-type="species" reg="delpyana">delpyana</tp:taxon-name-part></tp:taxon-name></italic>), <italic>J. F. Maxwell 85-757</italic> (AAU, BKF, L [L2416686], PSU, P [P04701605]); • Ton Nga Chang Wildlife Sanctuary, Hat Yai District, fl., 20 Mar 2004 (as <italic><tp:taxon-name><tp:taxon-name-part taxon-name-part-type="genus" reg="Garcinia">Garcinia</tp:taxon-name-part></tp:taxon-name></italic> sp.), <italic>S. Gardner &amp; P. Sidisunthorn ST0266</italic> (K); • PSU Campus, Kho Hong Hill, Hat Yai District, sterile, 24 Mar 2008 (as <italic><tp:taxon-name><tp:taxon-name-part taxon-name-part-type="genus" reg="Garcinia">G.</tp:taxon-name-part> <tp:taxon-name-part taxon-name-part-type="species" reg="nigrolineata">nigrolineata</tp:taxon-name-part></tp:taxon-name></italic>), <italic>N. Boonnak NW-005</italic> (PSU)]; • Narathiwat [Bacho, fl., 15 Jul 1923 (as <italic><tp:taxon-name><tp:taxon-name-part taxon-name-part-type="genus" reg="Garcinia">Garcinia</tp:taxon-name-part></tp:taxon-name></italic> sp.), <italic>A. F. G. Kerr 7209</italic> (K); • ibid., fl., 15 Jul 1923 (as <italic><tp:taxon-name><tp:taxon-name-part taxon-name-part-type="genus" reg="Garcinia">Garcinia</tp:taxon-name-part></tp:taxon-name></italic> sp.), <italic>A. F. G. Kerr 7211</italic> (BK, K); • ibid., fl., 18 Apr 1961 (as <italic><tp:taxon-name><tp:taxon-name-part taxon-name-part-type="genus" reg="Garcinia">Garcinia</tp:taxon-name-part></tp:taxon-name></italic> sp.), <italic>B. Sangkhachand 67</italic> (K); • Ban Yuan Yang, Su-ngai Padi District, ♀ fl., 7 Jun 1987 (as <italic><tp:taxon-name><tp:taxon-name-part taxon-name-part-type="genus" reg="Garcinia">G.</tp:taxon-name-part> <tp:taxon-name-part taxon-name-part-type="species" reg="bancana">bancana</tp:taxon-name-part></tp:taxon-name></italic> var. <tp:taxon-name><tp:taxon-name-part taxon-name-part-type="genus" reg="Garcinia"/><tp:taxon-name-part taxon-name-part-type="species" reg="bancana"/><tp:taxon-name-part taxon-name-part-type="variery">curtisii</tp:taxon-name-part></tp:taxon-name>), <italic>J. F. Maxwell 87-531</italic> (PSU); • ibid., ♀ fl., 7 Jun 1987 (as <italic><tp:taxon-name><tp:taxon-name-part taxon-name-part-type="genus" reg="Garcinia">G.</tp:taxon-name-part> <tp:taxon-name-part taxon-name-part-type="species" reg="bancana">bancana</tp:taxon-name-part></tp:taxon-name></italic> var. <tp:taxon-name><tp:taxon-name-part taxon-name-part-type="genus" reg="Garcinia"/><tp:taxon-name-part taxon-name-part-type="species" reg="bancana"/><tp:taxon-name-part taxon-name-part-type="variety">curtisii</tp:taxon-name-part></tp:taxon-name>), <italic>J. F. Maxwell 87-532</italic> (BKF, L [L2409055, L2409056])].</p></tp:treatment-sec><tp:treatment-sec><!--Section generated to contain objects referenced in tp:taxon-treatment.--><fig id="F4" position="float" orientation="portrait"><object-id xmlns:xlink="http://www.w3.org/1999/xlink" content-type="doi" xlink:type="simple">10.3897/phytokeys.270.172287.figure4</object-id><object-id xmlns:xlink="http://www.w3.org/1999/xlink" content-type="arpha" xlink:type="simple">E2B33B22-59D1-56C1-82EC-B8E181C7D3C4</object-id><label>Figure 4.</label><caption><p>Distribution of three Thai <italic><tp:taxon-name><tp:taxon-name-part taxon-name-part-type="genus" reg="Garcinia">Garcinia</tp:taxon-name-part></tp:taxon-name></italic> species. <bold>A</bold>. <italic><tp:taxon-name><tp:taxon-name-part taxon-name-part-type="genus" reg="Garcinia">Garcinia</tp:taxon-name-part> <tp:taxon-name-part taxon-name-part-type="species" reg="cowa">cowa</tp:taxon-name-part></tp:taxon-name></italic> var. <italic>cowa</italic> is widely distributed from India to China and Peninsular Malaysia; in Thailand, it occurs naturally throughout all seven floristic regions; <bold>B</bold>. <italic><tp:taxon-name><tp:taxon-name-part taxon-name-part-type="genus" reg="Garcinia">Garcinia</tp:taxon-name-part> <tp:taxon-name-part taxon-name-part-type="species" reg="oliveri">oliveri</tp:taxon-name-part></tp:taxon-name></italic> is widely distributed from Indo-China to Peninsular Malaysia; in Thailand, it occurs in the north-eastern, eastern, central, south-eastern, and peninsular regions; <bold>C</bold>. <italic><tp:taxon-name><tp:taxon-name-part taxon-name-part-type="genus" reg="Garcinia">Garcinia</tp:taxon-name-part> <tp:taxon-name-part taxon-name-part-type="species" reg="schomburgkiana">schomburgkiana</tp:taxon-name-part></tp:taxon-name></italic> is distributed from Indo-China to Thailand; in Thailand, it occurs naturally in the northern, north-eastern, eastern, and central regions. Maps: Pichet Chanton and Chatchai Ngernsaengsaruay.</p></caption><graphic xmlns:xlink="http://www.w3.org/1999/xlink" xlink:href="phytokeys-270-057_article-172287__-g004.jpg" id="oo_1522399.jpg" position="float" orientation="portrait" xlink:type="simple"><uri content-type="original_file" xlink:type="simple">https://binary.pensoft.net/fig/1522399</uri></graphic></fig></tp:treatment-sec><ref-list><ref id="B64"><mixed-citation xmlns:xlink="http://www.w3.org/1999/xlink" xlink:type="simple">Whitmore TC (1973) <tp:taxon-name><tp:taxon-name-part taxon-name-part-type="family">Guttiferae</tp:taxon-name-part></tp:taxon-name>. In: Whitmore TC (Ed.) Tree Flora of Malaya (Vol. 2). Wing Tai Cheung Printing Co. Ltd, Hong Kong, 62–236.</mixed-citation></ref><ref id="B7"><mixed-citation xmlns:xlink="http://www.w3.org/1999/xlink" xlink:type="simple">de Kok R (2024a) <italic><tp:taxon-name><tp:taxon-name-part taxon-name-part-type="genus">Garcinia</tp:taxon-name-part> <tp:taxon-name-part taxon-name-part-type="species">oliveri</tp:taxon-name-part></tp:taxon-name></italic>. The IUCN Red List of Threatened Species 2024. <ext-link xlink:href="https://www.iucnredlist.org/species/218981798/218992546" ext-link-type="uri" xlink:type="simple">https://www.iucnredlist.org/species/218981798/218992546</ext-link> [accessed 11 August 2025]</mixed-citation></ref><ref id="B52"><mixed-citation xmlns:xlink="http://www.w3.org/1999/xlink" xlink:type="simple">Stafleu FA, Cowan RS (1981) Taxonomic Literature: A Selective Guide to Botanical Publications and Collections with Dates, Commentaries and Types (Vol. 3 [Lh–O]. 2<sup>nd</sup> edn.). Bohn, Scheltema &amp; Holkema, Utrecht, The Netherlands. <ext-link xlink:href="10.5962/t.207599" ext-link-type="doi" xlink:type="simple">https://doi.org/10.5962/t.207599</ext-link></mixed-citation></ref><ref id="B41"><mixed-citation xmlns:xlink="http://www.w3.org/1999/xlink" xlink:type="simple">Pierre JBL (1882) Flore Forestiére de la Cochinchine (Vol. 1(4)). Octave Doin, Éditeur, Paris, 49–64.</mixed-citation></ref><ref id="B60"><mixed-citation xmlns:xlink="http://www.w3.org/1999/xlink" xlink:type="simple">Turland NJ, Wiersema JH, Barrie FR, Greuter W, Hawksworth DL, Herendeen PS, Knapp S, Kusber WH, Li DZ, Marhold K, May TW, McNeill J, Monro AM, Prado J, Price MJ, Smith GF (2018) International Code of Nomenclature for <tp:taxon-name><tp:taxon-name-part taxon-name-part-type="above-family">Algae</tp:taxon-name-part></tp:taxon-name>, <tp:taxon-name><tp:taxon-name-part taxon-name-part-type="kingdom">Fungi</tp:taxon-name-part></tp:taxon-name>, and Plants (Shenzhen Code) Adopted by the Nineteenth International Botanical Congress Shenzhen, China, 2017. Koeltz Botanical Books, Regnum Vegetabile 159, Glashütten. <ext-link xlink:href="10.12705/Code.2018" ext-link-type="doi" xlink:type="simple">https://doi.org/10.12705/Code.2018</ext-link></mixed-citation></ref><ref id="B42"><mixed-citation xmlns:xlink="http://www.w3.org/1999/xlink" xlink:type="simple">Pierre JBL (1883) Flore Forestiére de la Cochinchine (Vol. 1(5)). Octave Doin, Éditeur, Paris, 65–83.</mixed-citation></ref><ref id="B47"><mixed-citation xmlns:xlink="http://www.w3.org/1999/xlink" xlink:type="simple">Ridley HN (1922) <tp:taxon-name><tp:taxon-name-part taxon-name-part-type="family">Guttiferae</tp:taxon-name-part></tp:taxon-name>. The Flora of the Malay Peninsula (Vol. 1). L. Reeve &amp; Co. Ltd, London, 166–192. <ext-link xlink:href="10.5962/bhl.title.10921" ext-link-type="doi" xlink:type="simple">https://doi.org/10.5962/bhl.title.10921</ext-link></mixed-citation></ref><ref id="B61"><mixed-citation xmlns:xlink="http://www.w3.org/1999/xlink" xlink:type="simple">Vesque J (1889) Epharmosis sive materiae ad instruendam anatomiam systematis naturalis (Vol. 2) (Gentalia foliaque Garciniearum et Calophyllearum). Vincennes, Delapierre, 1–29. [pl. 1–162] <ext-link xlink:href="10.5962/bhl.title.828" ext-link-type="doi" xlink:type="simple">https://doi.org/10.5962/bhl.title.828</ext-link></mixed-citation></ref><ref id="B62"><mixed-citation xmlns:xlink="http://www.w3.org/1999/xlink" xlink:type="simple">Vesque J (1893) <tp:taxon-name><tp:taxon-name-part taxon-name-part-type="family">Guttiferae</tp:taxon-name-part></tp:taxon-name>. In: de Candolle ALPP, de Candolle ACP (Eds) Monographiae Phanerogamarum, Prodromi Nunc Continuatio, Nunc Revisio (Vol. 8). Sumptibus G. Masson, Paris, 669 pp.</mixed-citation></ref><ref id="B43"><mixed-citation xmlns:xlink="http://www.w3.org/1999/xlink" xlink:type="simple">Pitard CJ (1910) Hypéricacées, Guttiféres, Ternstræmiacées et Stachyuracées. In: Lecomte PH (Ed.) Flore Générale de l’Indo-Chine (Vol. 1(4)). Masson et Cie, Éditeurs, Paris, 289–448.</mixed-citation></ref><ref id="B11"><mixed-citation xmlns:xlink="http://www.w3.org/1999/xlink" xlink:type="simple">Gagnepain F (1943) Guttiféres. In: Humbert H, Gagnepain F (Eds) Supplément a la Flore Générale de L’Indo-Chine (Vol. 1(3)). Muséum National D’Histoire Naturelle, Phanérogamie, Paris, 254–277.</mixed-citation></ref></ref-list></tp:taxon-treatment>
