# Supplementary material for: Taxonomic treatment of three Garcinia species (section Brindonia, Clusiaceae) in Thailand, with six new synonyms and ten lectotypifications
Source: PhytoKeys. 2026 Jan 28;270:57–91. doi: 10.3897/phytokeys.270.172287 (PMC12873571; doi:10.3897/phytokeys.270.172287)
Supplement: XML Treatment for Garcinia schomburgkiana [file phytokeys.270.172287-treatment4.xml]

<!DOCTYPE tp:taxon-treatment
  PUBLIC "-//TaxonX//DTD Taxonomic Treatment Publishing DTD v0 20100105//EN" "tax-treatment-NSO.dtd">
<tp:taxon-treatment xmlns:tp="http://www.plazi.org/taxpub"><tp:treatment-meta><kwd-group><label>Taxon classification</label><kwd>
                <named-content content-type="kingdom">Plantae</named-content>
              </kwd><kwd>
                <named-content content-type="order">Malpighiales</named-content>
              </kwd><kwd>
                <named-content content-type="family">Clusiaceae</named-content>
              </kwd></kwd-group><mixed-citation publication-type="journal"><person-group><name><surname>Ngernsaengsaruay</surname><given-names>Chatchai</given-names></name><name><surname>Chanton</surname><given-names>Pichet</given-names></name></person-group><article-title>Taxonomic treatment of three <italic><tp:taxon-name><tp:taxon-name-part taxon-name-part-type="genus" reg="Garcinia">Garcinia</tp:taxon-name-part></tp:taxon-name></italic> species (section <italic><tp:taxon-name><tp:taxon-name-part taxon-name-part-type="genus" reg="Brindonia">Brindonia</tp:taxon-name-part></tp:taxon-name></italic>, <tp:taxon-name><tp:taxon-name-part taxon-name-part-type="family" reg="Clusiaceae">Clusiaceae</tp:taxon-name-part></tp:taxon-name>) in Thailand, with six new synonyms and ten lectotypifications</article-title><source>PhytoKeys</source><day>28</day><month>01</month><year>2026</year><volume>270</volume><fpage>57</fpage><lpage>91</lpage><pub-id pub-id-type="doi">10.3897/phytokeys.270.172287</pub-id></mixed-citation></tp:treatment-meta><tp:nomenclature><tp:taxon-name><object-id xmlns:xlink="http://www.w3.org/1999/xlink" content-type="arpha" xlink:type="simple">01727129-A8E2-5BDE-B55D-6F8FE3F1F5FA</object-id><tp:taxon-name-part taxon-name-part-type="genus" reg="Garcinia">Garcinia</tp:taxon-name-part> <tp:taxon-name-part taxon-name-part-type="species" reg="schomburgkiana">schomburgkiana</tp:taxon-name-part></tp:taxon-name><tp:taxon-authority>Pierre, Fl. Forest. Cochinch. 1(5): 28, t. 82A. 1883.</tp:taxon-authority><xref ref-type="fig" rid="F7">Figs 7</xref><xref ref-type="fig" rid="F8">, 8</xref><xref ref-type="fig" rid="F9">, 9</xref></tp:nomenclature><tp:treatment-sec sec-type="Type"><title>Type.</title><p>[Thailand], Siam, Espèce commune dans le delta du Menam [a common species in the Chao Phraya River, 1859, <italic>R. Schomburgk s.n</italic>. (in the original description may be a transcription error as “<italic>Schomburgk 1151</italic>”) (lectotype: designated here, P! [P04701350]; isolectotypes: K! [K000677697, K000677698]).</p><fig id="F7" position="float" orientation="portrait"><object-id xmlns:xlink="http://www.w3.org/1999/xlink" content-type="doi" xlink:type="simple">10.3897/phytokeys.270.172287.figure7</object-id><object-id xmlns:xlink="http://www.w3.org/1999/xlink" content-type="arpha" xlink:type="simple">344D0981-A21E-5C39-9160-E17410D84340</object-id><label>Figure 7.</label><caption><p><italic><tp:taxon-name><tp:taxon-name-part taxon-name-part-type="genus" reg="Garcinia">Garcinia</tp:taxon-name-part> <tp:taxon-name-part taxon-name-part-type="species" reg="schomburgkiana">schomburgkiana</tp:taxon-name-part></tp:taxon-name></italic>. <bold>A</bold>. Branchlets with leaves; <bold>B</bold>. Staminate flower in top view; <bold>C</bold>. Branchlet with pistillate flower buds and open pistillate flowers; <bold>D</bold>. Pistillate flower bud; <bold>E</bold>. Pistillate flower in side view; <bold>F</bold>. Pistillate flower in top view; <bold>G, H</bold>. Fruits; <bold>I</bold>. Fruits in longitudinal section; <bold>J</bold>. Fruits in transverse section showing seeds with fleshy pulp; <bold>K</bold>. Seeds. Photo: Drawn by Wanwisa Bhuchaisri.</p></caption><graphic xmlns:xlink="http://www.w3.org/1999/xlink" xlink:href="phytokeys-270-057_article-172287__-g007.jpg" id="oo_1522402.jpg" position="float" orientation="portrait" xlink:type="simple"><uri content-type="original_file" xlink:type="simple">https://binary.pensoft.net/fig/1522402</uri></graphic></fig><fig id="F8" position="float" orientation="portrait"><object-id xmlns:xlink="http://www.w3.org/1999/xlink" content-type="doi" xlink:type="simple">10.3897/phytokeys.270.172287.figure8</object-id><object-id xmlns:xlink="http://www.w3.org/1999/xlink" content-type="arpha" xlink:type="simple">E267FB1C-6148-5745-99ED-1EEC07FF7950</object-id><label>Figure 8.</label><caption><p><italic><tp:taxon-name><tp:taxon-name-part taxon-name-part-type="genus" reg="Garcinia">Garcinia</tp:taxon-name-part> <tp:taxon-name-part taxon-name-part-type="species" reg="schomburgkiana">schomburgkiana</tp:taxon-name-part></tp:taxon-name></italic>. <bold>A–C</bold>. Habit and habitats; <bold>D</bold>. Slashed bark with yellow exudate; <bold>E</bold>. Branchlet with young leaves; <bold>F–I</bold>. Branchlets with inflorescences bearing open staminate flowers; <bold>J–L</bold>. Branchlets with leaves and inflorescences bearing open pistillate flowers. Photos: Chatchai Ngernsaengsaruay (<bold>A–D, F–L</bold>); Pichet Chanton (<bold>E</bold>).</p></caption><graphic xmlns:xlink="http://www.w3.org/1999/xlink" xlink:href="phytokeys-270-057_article-172287__-g008.jpg" id="oo_1522403.jpg" position="float" orientation="portrait" xlink:type="simple"><uri content-type="original_file" xlink:type="simple">https://binary.pensoft.net/fig/1522403</uri></graphic></fig><fig id="F9" position="float" orientation="portrait"><object-id xmlns:xlink="http://www.w3.org/1999/xlink" content-type="doi" xlink:type="simple">10.3897/phytokeys.270.172287.figure9</object-id><object-id xmlns:xlink="http://www.w3.org/1999/xlink" content-type="arpha" xlink:type="simple">F916B33D-8169-5A48-BDC3-BB6C85918539</object-id><label>Figure 9.</label><caption><p><italic><tp:taxon-name><tp:taxon-name-part taxon-name-part-type="genus" reg="Garcinia">Garcinia</tp:taxon-name-part> <tp:taxon-name-part taxon-name-part-type="species" reg="schomburgkiana">schomburgkiana</tp:taxon-name-part></tp:taxon-name></italic>. <bold>A</bold>. Branchlets with leaves and fruits; <bold>B–D</bold>. Branchlets with fruits; <bold>E–J</bold>. Fruits, transverse and longitudinal sections of fruits showing yellow exudate and seeds. Photos: Chatchai Ngernsaengsaruay (<bold>A–C, E–I</bold>); Pichet Chanton (<bold>D, J</bold>).</p></caption><graphic xmlns:xlink="http://www.w3.org/1999/xlink" xlink:href="phytokeys-270-057_article-172287__-g009.jpg" id="oo_1522404.jpg" position="float" orientation="portrait" xlink:type="simple"><uri content-type="original_file" xlink:type="simple">https://binary.pensoft.net/fig/1522404</uri></graphic></fig></tp:treatment-sec><tp:treatment-sec sec-type="Description"><title>Description.</title><p>Small evergreen trees, monoecious or dioecious, 3–7 m tall, 30–80 cm GBH, much-branched, with spreading branches; exudate pale yellow to yellow and sticky; branchlets decussate; young branchlets green, 4-angular, glabrous. <bold><italic>Bark</italic></bold> dark brown or dark grayish brown, smooth; inner bark pinkish red. <bold><italic>Terminal bud</italic></bold> concealed between the bases of the uppermost pair of petioles. <bold><italic>Leaves</italic></bold> decussate; lamina elliptic, narrowly elliptic or oblong-elliptic, 5–14 × 2.5–4 cm, apex acute or obtuse, base cuneate, margin entire, subcoriaceous, dark green above, paler below, glabrous and glossy on both surfaces, midrib slightly raised (proximal part) and flattened (distal part) above, raised below, secondary veins 8–11 each side, curving towards the margin and connected in distinct loops and united into an intramarginal vein, flattened above, slightly raised below, with intersecondary veins, veinlets reticulate, visible above, interrupted long wavy lines present, of differing lengths, running across the secondary veins to the apex; petiole green, 0.5–1.2 cm long, 1–3 mm diam., slightly raised above, glabrous, with a basal appendage clasping the branchlet; fresh leaves brittle when crushed; young leaves brownish red, turning pale green, glossy. <bold><italic>Inflorescences</italic></bold> terminal or borne on short, leafless lateral branchlets, usually fascicled, 2–3(–4)-flowered cymes in staminates or a solitary flower in both sexes; bracts 2, green, broadly ovate, 2–3.5 × 2–3 mm, apex acute. <bold><italic>Flowers</italic></bold> unisexual, 4-merous; pedicel pale green, 1.5–3.5 mm long, 1.5–4 mm diam., thick, glabrous; bracteoles same as bracts; sepals and petals decussate, glabrous, slightly thick and fleshy; sepals pale green, concave; petals variable in color, pale yellow, yellow, pinkish yellow, yellowish pink, pink, pinkish red or red, slightly concave to concave or not concave. <bold><italic>Flower buds</italic></bold> subglobose, 3–4 mm diam.; young flower buds pale green; mature flower buds similar in color to open flowers. <bold><italic>Staminate flowers</italic></bold> with spreading petals, 1.7–2.7 cm diam.; sepals 4, broadly elliptic, elliptic or broadly ovate, 3–4.5 × 4–6 mm, the outer pair slightly larger than the inner pair, apex rounded; petals 4, variable in shape, broadly elliptic, elliptic, broadly oblong, obovate, oblanceolate or oblanceolate-obovate, 0.6–1.4 × (0.2–)0.4–0.8 cm, subequal, apex rounded; stamens numerous, united into a single central 4-sided or weakly 4-lobed bundle, bundle 4–6 mm diam; filaments very short; anthers small, 4-thecous, longitudinally dehiscent; pistillode absent. <bold><italic>Pistillate flowers</italic></bold> with slightly spreading petals, 4–6 mm diam.; sepals and petals same as in staminate flowers; staminodes 12–15, united into 4 bundles, surrounding the ovary; pistil fungiform, 4–6 mm long; ovary pale green, subglobose or globose, 3–5 × 3.5–5 mm; stigma pale yellow, convex, radiate, shallowly 5–9-lobed, 5–7 mm diam., papillate. <bold><italic>Fruits</italic></bold> berries, green or pale green, glabrous and glossy, cut fruits with a sticky pale yellow to yellow exudate, variable in shape, ovoid, broadly ovoid, ellipsoid, broadly ellipsoid, sometimes obovoid, broadly obovoid, or subglobose, 4–9 × 2.5–5 cm, sometimes oblique, asymmetrical, unlobed, with a short, thick beak at the apex, pericarp fleshy, 5–7 mm thick; persistent stigma dark brown or blackish brown, 0.7–1.1 cm diam., weakly 5–9-lobed, papillate; persistent sepals slightly larger than in flowering material; fruiting stalk short and thick, 5.5–7 mm long, 4–6 mm diam. <bold><italic>Seeds</italic></bold> 5–9, sometimes aborted (1–4), dark brown or brown, crescent-shaped and acuminate at both ends or semi-ellipsoid and rounded at both ends, 3–8 × 0.7–2 cm, with a white fleshy pulp.</p></tp:treatment-sec><tp:treatment-sec sec-type="Distribution"><title>Distribution.</title><p>Vietnam (reported by <xref ref-type="bibr" rid="B15">Hô 1991</xref>), Cambodia, Thailand (Fig. <xref ref-type="fig" rid="F4">4C</xref>).</p></tp:treatment-sec><tp:treatment-sec sec-type="Distribution in Thailand"><title>Distribution in Thailand.</title><p><bold>Northern</bold>: Chiang Mai, Lampang (expected to be cultivated in the northern region); <bold>North-Eastern</bold>: Bueng Kan, Nakhon Phanom, Maha Sarakham; <bold>Eastern</bold>: Roi Et, Si Sa Ket, Ubon Ratchathani; <bold>Central</bold>: Ang Thong, Pathum Thani, Bangkok; <bold>Peninsular</bold>: Surat Thani, Songkhla, Narathiwat (expected to be cultivated in the peninsular region) (Fig. <xref ref-type="fig" rid="F4">4C</xref>). It is cultivated throughout all floristic regions of Thailand.</p></tp:treatment-sec><tp:treatment-sec sec-type="Habitat and ecology"><title>Habitat and ecology.</title><p>This species occurs in lowland and swampy habitats, along riverbanks and streams, and in freshwater swamp forests, at elevations from near sea level up to 200 m a.m.s.l.</p></tp:treatment-sec><tp:treatment-sec sec-type="Phenology"><title>Phenology.</title><p>Flowering and fruiting more than once, nearly throughout the year.</p></tp:treatment-sec><tp:treatment-sec sec-type="Conservation status"><title>Conservation status.</title><p><italic><tp:taxon-name><tp:taxon-name-part taxon-name-part-type="genus" reg="Garcinia">Garcinia</tp:taxon-name-part> <tp:taxon-name-part taxon-name-part-type="species" reg="schomburgkiana">schomburgkiana</tp:taxon-name-part></tp:taxon-name></italic> is distributed from Indo-China to Thailand. It occurs in many localities and has a large <abbrev xmlns:xlink="http://www.w3.org/1999/xlink" xlink:title="Extent of Occurrence" xlink:type="simple">EOO</abbrev> of 869,739.19 km<sup>2</sup> and an <abbrev xmlns:xlink="http://www.w3.org/1999/xlink" xlink:title="Area of Occupancy" xlink:type="simple">AOO</abbrev> of 104 km<sup>2</sup>. In Thailand, this species is naturally distributed in the northern, north-eastern, eastern, and central regions, with an <abbrev xmlns:xlink="http://www.w3.org/1999/xlink" xlink:title="Extent of Occurrence" xlink:type="simple">EOO</abbrev> 693,237.84 km<sup>2</sup> and an <abbrev xmlns:xlink="http://www.w3.org/1999/xlink" xlink:title="Area of Occupancy" xlink:type="simple">AOO</abbrev> of 92 km<sup>2</sup>. Therefore, we assess its conservation status here as <abbrev xmlns:xlink="http://www.w3.org/1999/xlink" xlink:title="Least Concern" xlink:type="simple">LC</abbrev>, consistent with <xref ref-type="bibr" rid="B8">de Kok (2024b)</xref>.</p></tp:treatment-sec><tp:treatment-sec sec-type="Etymology"><title>Etymology.</title><p>The specific epithet of <italic><tp:taxon-name><tp:taxon-name-part taxon-name-part-type="genus" reg="Garcinia">Garcinia</tp:taxon-name-part> <tp:taxon-name-part taxon-name-part-type="species" reg="schomburgkiana">schomburgkiana</tp:taxon-name-part></tp:taxon-name></italic> honors Robert Hermann Schomburgk (1804–1865), a German botanist and explorer, and the elder brother of Richard Schomburgk (1811–1891). He was active in Bangkok, Thailand from 1857 to 1864 (<xref ref-type="bibr" rid="B54">Stafleu and Cowan 1985</xref>).</p></tp:treatment-sec><tp:treatment-sec sec-type="Vernacular names"><title>Vernacular names.</title><p>Ka dan (กะดัน) (Nakhon Phanom, from the specimen <italic>A. F. G. Kerr 8421</italic>); Ba dan (บะดัน) (Chiang Mai, from the specimen <italic>T. Bjørnland &amp; T. Schumacher 366</italic>); <bold>Ma dan</bold> (มะดัน) (Bangkok, from the specimen <italic>A. F. G. Kerr s.n</italic>., <italic>A. F. G. Kerr 4335</italic>, <italic>A. F. G. Kerr 4335A</italic>); Ma dan pa (มะดันป่า) (Maha Sarakham, from the specimen <italic>T. Smitinand 10441</italic>).</p></tp:treatment-sec><tp:treatment-sec sec-type="Uses"><title>Uses.</title><p><italic><tp:taxon-name><tp:taxon-name-part taxon-name-part-type="genus" reg="Garcinia">Garcinia</tp:taxon-name-part> <tp:taxon-name-part taxon-name-part-type="species" reg="schomburgkiana">schomburgkiana</tp:taxon-name-part></tp:taxon-name></italic> is cultivated for its fruits and leaves, both of which have a sour taste. The raw fruits, known for their strong sour flavor, are often eaten as a side dish with chili paste or dipped in salt. They are also used as a souring agent in dishes, substituting for lime or tamarind in boiled fish, pork, or beef with <italic>ma dan</italic>, spicy <italic>ma dan</italic> salad, and chili paste. Young leaves are used in red curry with pork and <italic>ma dan</italic> leaves, as well as in smoky, spicy soup with <italic>ma dan</italic> leaves and fried fish. The fruits can also be pickled or preserved as candied fruit. The plant is also commonly grown as an ornamental (from the author’s observations).</p><p>In Huai Thap Than District, Si Sa Ket Province, the durable wood of the <italic>ma dan</italic> tree is traditionally used to craft grilling clamps for preparing Thai-style charcoal-grilled chicken (from the author’s observations).</p></tp:treatment-sec><tp:treatment-sec sec-type="Lectotypification"><title>Lectotypification.</title><p>In the original publication of <italic><tp:taxon-name><tp:taxon-name-part taxon-name-part-type="genus" reg="Garcinia">Garcinia</tp:taxon-name-part> <tp:taxon-name-part taxon-name-part-type="species" reg="schomburgkiana">schomburgkiana</tp:taxon-name-part></tp:taxon-name></italic> by <xref ref-type="bibr" rid="B42">Pierre (1883)</xref>, two gatherings were cited: <italic>Schomburgk 1151</italic>, described as a common species in the Chao Phraya River (“Espèce commune dans le delta du Menam”), and <italic>Teysmann</italic> (<italic>Herb. L. Pierre 4150</italic>), noted as a species cultivated in the Bogor Botanical Gardens (“Elle est cultivèe dans le Jardin botanique de Buitenzorg”). Pierre did not indicate a type, nor did he specify the herbaria in which the specimens were housed. Following Art. 9.6 of the <abbrev xmlns:xlink="http://www.w3.org/1999/xlink" xlink:title="International Code of Nomenclature" xlink:type="simple">ICN</abbrev> (<xref ref-type="bibr" rid="B60">Turland et al. 2018</xref>), these specimens are considered syntypes. We located the specimens <italic>Schomburgk s.n</italic>., collected from Thailand (“Siam”) in 1859 at K [K000677697, K000677698] and P [P04701350], and the <italic>Teysmann</italic> specimen (<italic>Herb. L. Pierre 4150</italic>) at P [P04701349]. However, upon examination, the <italic>Schomburgk</italic> specimen appear to bear the number <italic>s.n</italic>. (sine numero), suggesting that the citation of “<italic>Schomburgk 1151</italic>” in the original description may be a transcription error. Jean Baptiste Louis Pierre (1833–1905), a French botanist and director of the Saigon Botanical Garden from 1865 to1877, conducted extensive botanical exploration in Cambodia, Cochinchina, and southern Thailand. Many Pierre’s plant collections were sent to Paris during his lifetime (<xref ref-type="bibr" rid="B53">Stafleu and Cowan 1983</xref>). Therefore, the <italic>Schomburgk s.n</italic>. specimen at P [P04701350] is designated here as the lectotype of <italic><tp:taxon-name><tp:taxon-name-part taxon-name-part-type="genus" reg="Garcinia">G.</tp:taxon-name-part> <tp:taxon-name-part taxon-name-part-type="species" reg="schomburgkiana">schomburgkiana</tp:taxon-name-part></tp:taxon-name></italic>. Although the <italic>Teysmann</italic> specimen (<italic>Herb. L. Pierre 4150</italic>) at P is more complete, the <italic>Schomburgk</italic> specimen was selected for both historical and nomenclatural reasons. The species was named in honor of Schomburgk, and this specimen is directly associated with the collector cited in the protologue. Isolectotypes are designated at K [K000677697, K000677698], following Arts. 9.3 and 9.12 of the <abbrev xmlns:xlink="http://www.w3.org/1999/xlink" xlink:title="International Code of Nomenclature" xlink:type="simple">ICN</abbrev> (<xref ref-type="bibr" rid="B60">Turland et al. 2018</xref>).</p></tp:treatment-sec><tp:treatment-sec sec-type="Notes"><title>Notes.</title><p><italic><tp:taxon-name><tp:taxon-name-part taxon-name-part-type="genus" reg="Garcinia">Garcinia</tp:taxon-name-part> <tp:taxon-name-part taxon-name-part-type="species" reg="schomburgkiana">schomburgkiana</tp:taxon-name-part></tp:taxon-name></italic> is recognized by its habit as a small evergreen tree, monoecious or dioecious, 3–7 m tall, much-branched, with spreading branches; leaves elliptic, narrowly elliptic, or oblong-elliptic, 5–14 × 2.5–4 cm; petals variable in color, pale yellow, yellow, pinkish yellow, yellowish pink, pink, pinkish red, or red; fruits variable in shape, ovoid, broadly ovoid, ellipsoid, broadly ellipsoid, sometimes obovoid, broadly obovoid, or subglobose, 4–9 × 2.5–5 cm, unlobed; and seeds crescent-shaped or semi-ellipsoid, with white fleshy pulp.</p></tp:treatment-sec><tp:treatment-sec sec-type="Additional specimens examined"><title>Additional specimens examined.</title><p><bold>Thailand. Northern</bold>: • Chiang Mai [Ban Pong Noi, Mueang Chiang Mai District, fl., 21 Sep 1978 (as <italic><tp:taxon-name><tp:taxon-name-part taxon-name-part-type="genus" reg="Garcinia">Garcinia</tp:taxon-name-part> <tp:taxon-name-part taxon-name-part-type="uncertainty-rank">cf.</tp:taxon-name-part> <tp:taxon-name-part taxon-name-part-type="species" reg="delpyana">delpyana</tp:taxon-name-part></tp:taxon-name></italic>), <italic>T. Bjørnland &amp; T. Schumacher 366</italic> (C); • Ban Nam Lat, Chom Thong District, fl., 20 Aug 1980 (as <italic><tp:taxon-name><tp:taxon-name-part taxon-name-part-type="genus" reg="Garcinia">G.</tp:taxon-name-part> <tp:taxon-name-part taxon-name-part-type="species" reg="cowa">cowa</tp:taxon-name-part></tp:taxon-name></italic>), <italic>S. Saewa 300</italic> (CMUB); • Locality unspecified, fl. &amp; fr., 5 Sep 1915, cultivated, <italic>Winit 329</italic> (BKF, K [K003964629])]; • Lampang [Thung Kwian, fl., 12 Jul 1995 (as <italic><tp:taxon-name><tp:taxon-name-part taxon-name-part-type="genus" reg="Garcinia">Garcinia</tp:taxon-name-part></tp:taxon-name></italic> sp.), <italic>BGO Staff 3942</italic> (QBG)]; <bold>North-Eastern</bold>: • Bueng Kan [Kut Thing Marshland, Non Sombun Subdistrict, Mueang Bueng Kan District (<italic>Assoc. Prof. Dr Sawai Mattapha</italic> personal observation with photos)]; • Nakhon Phanom [That Phanom District, fl., 10 Feb 1924 (as <italic><tp:taxon-name><tp:taxon-name-part taxon-name-part-type="genus" reg="Garcinia">Garcinia</tp:taxon-name-part></tp:taxon-name></italic> sp.), <italic>A. F. G. Kerr 8421</italic> (BK, BM, C, K [K003964623], P [P05062003]); • Don Toei Subdistrict, Si Songkhram District, fl., 28 Mar 2010, <italic>P. Karaket, U. Kawatkul &amp; R. Meeboonya 67</italic> (BKF, L [L3810842])]; • Maha Sarakham [Kosum Phisai District, fl., May 1968 (as <italic><tp:taxon-name><tp:taxon-name-part taxon-name-part-type="genus" reg="Garcinia">Garcinia</tp:taxon-name-part></tp:taxon-name></italic> sp., <italic><tp:taxon-name><tp:taxon-name-part taxon-name-part-type="genus" reg="Garcinia">G.</tp:taxon-name-part> <tp:taxon-name-part taxon-name-part-type="species" reg="fusca">fusca</tp:taxon-name-part></tp:taxon-name></italic>), <italic>T. Smitinand 10441</italic> (BKF, C, K, P [P05062025]); • Ban Muang Yai, Kosum Phisai District, fr., 1 May 2001, <italic>M. Norsangsri, W. Boonchai &amp; W. Nanakorn 1411</italic> (QBG)]; <bold>Eastern</bold>: • Roi Et [Ban Thung Luang, Suwannaphum District, fl., 7 Jun 1982, <italic>Y. Paisooksantivatana &amp; S. Sutheesorn y877-82</italic> (BK); • Si Sa Ket (<italic>C. Ngernsaengsaruay</italic> personal observation); Ubon Ratchathani (<italic>C. Ngernsaengsaruay</italic> personal observation with photos)]; <bold>Central</bold>: • Ang Thong [Wat Klang, Hua Phai Subdistrict, Mueang District, fl., 15 Aug 1971 (as <italic><tp:taxon-name><tp:taxon-name-part taxon-name-part-type="genus" reg="Garcinia">G.</tp:taxon-name-part> <tp:taxon-name-part taxon-name-part-type="uncertainty-rank">cf.</tp:taxon-name-part> <tp:taxon-name-part taxon-name-part-type="species" reg="forbesii">forbesii</tp:taxon-name-part></tp:taxon-name></italic>), <italic>J. F. Maxwell 71-483</italic> (AAU, BK)]; • Nakhon Pathom [Ban Songkanong, Sam Phran District, fr., 11 Sep 1968, cultivated, <italic>S. Pinnin 292</italic> (BKF)]; • Pathum Thani [Locality unspecified, fl., 30 Jul 1973, <italic>G. Murata &amp; N. Fukuoka T-17323</italic> (L [L2409509]); • Bangkok [Temple, fl., 11 Jul 1920, <italic>A. Marcan 296a</italic> (BM, K [K003964627]); • Temple, fl., 11 Jul 1920, <italic>A. Marcan 296b</italic> (BM, K [K003964626]); • Temple, fl., 30 Jul 1922, cultivated, <italic>A. Marcan 961</italic> (BM, SING); • Khlong San District, fl., 24 Jun 1970, <italic>J. F. Maxwell 70-46</italic> (BK); • Don Mueang Market, fl., 21 Feb 1972, cultivated, <italic>J. F. Maxwell 72-35</italic> (BK, L [L2417730]); • Bang Chak, Bangkok Noi District, fr., 20 Sep 1976, <italic>T. Smitinand s.n</italic>. (BKF); • Weekend market, sterile, <italic>E. Tang 1140</italic> (SING [SING0016760]); • Bang Kruai District, ♂ fl., 5 Aug 2007, <italic>P. Klomsakul 3, 4</italic> (BKF); • Locality unspecified, fl., 4 Jul 1920 (as <italic><tp:taxon-name><tp:taxon-name-part taxon-name-part-type="genus" reg="Garcinia">Garcinia</tp:taxon-name-part></tp:taxon-name></italic> sp.), <italic>A. F. G. Kerr s.n</italic>. (BKF); • fl., 11 Jul 1920, <italic>A. F. G. Kerr 4335</italic> (BM, E [E00839794], K [K003964625]); • fr., 11 Jul 1920, <italic>A. F. G. Kerr 4335A</italic> (BM, K [K003964624], P [P04701351]); • fr., 3 Oct 1920, <italic>A. F. G. Kerr s.n</italic>. (BM); • fl., 4 Jul 1921, <italic>A. F. G. Kerr 28</italic> (BM); • sterile, 23 Jul 1979, <italic>L. Muangnoicharoen s.n</italic>. (BKF)]; <bold>Peninsular</bold>: • Surat Thani [Khao Nam Chong, Tha Chana District, fl., 10 Jul 1966, <italic>Sakol 1272</italic> (BK)]; • Songkhla [Ban Hu Rae, Hat Yai District, ♂ fl., 26 Jun 1986 (as <italic><tp:taxon-name><tp:taxon-name-part taxon-name-part-type="genus" reg="Garcinia">G.</tp:taxon-name-part> <tp:taxon-name-part taxon-name-part-type="species" reg="parvifolia">parvifolia</tp:taxon-name-part></tp:taxon-name></italic>), <italic>G. Junchote 1</italic> (AAU, PSU); • Prince of Songkhla University, Hat Yai Campus, ♂ fl., 27 Sep 1985 (as <italic><tp:taxon-name><tp:taxon-name-part taxon-name-part-type="genus" reg="Garcinia">G.</tp:taxon-name-part> <tp:taxon-name-part taxon-name-part-type="species" reg="cowa">cowa</tp:taxon-name-part></tp:taxon-name></italic>), cultivated, <italic>J. F. Maxwell 85-910</italic> (PSU); • ibid., ♂ fl., 5 Jan 1989, cultivated, <italic>Sathon 3</italic> (C); • ibid., ♂ fl., 17 Dec 2003, cultivated, <italic>A. Sloth 585</italic> (AAU, BKF)]; • Narathiwat [To Daeng Peat Swamp Forest, sterile, Apr 1998, <italic>K. Chayamarit 1507</italic> (BKF)]; • Region and Province unspecified [Locality unspecified, sterile, 11 Oct 1926, <italic>M. C. Lakshnakara 283</italic> (K [K003964628])]; • From Thailand, cultivated in Hort. Bogor, Java, Indonesia, 1903, <italic>Unknown s.n</italic>. (US [US02961239]).</p></tp:treatment-sec><tp:treatment-sec><!--Section generated to contain objects referenced in tp:taxon-treatment.--><fig id="F4" position="float" orientation="portrait"><object-id xmlns:xlink="http://www.w3.org/1999/xlink" content-type="doi" xlink:type="simple">10.3897/phytokeys.270.172287.figure4</object-id><object-id xmlns:xlink="http://www.w3.org/1999/xlink" content-type="arpha" xlink:type="simple">E2B33B22-59D1-56C1-82EC-B8E181C7D3C4</object-id><label>Figure 4.</label><caption><p>Distribution of three Thai <italic><tp:taxon-name><tp:taxon-name-part taxon-name-part-type="genus" reg="Garcinia">Garcinia</tp:taxon-name-part></tp:taxon-name></italic> species. <bold>A</bold>. <italic><tp:taxon-name><tp:taxon-name-part taxon-name-part-type="genus" reg="Garcinia">Garcinia</tp:taxon-name-part> <tp:taxon-name-part taxon-name-part-type="species" reg="cowa">cowa</tp:taxon-name-part></tp:taxon-name></italic> var. <italic>cowa</italic> is widely distributed from India to China and Peninsular Malaysia; in Thailand, it occurs naturally throughout all seven floristic regions; <bold>B</bold>. <italic><tp:taxon-name><tp:taxon-name-part taxon-name-part-type="genus" reg="Garcinia">Garcinia</tp:taxon-name-part> <tp:taxon-name-part taxon-name-part-type="species" reg="oliveri">oliveri</tp:taxon-name-part></tp:taxon-name></italic> is widely distributed from Indo-China to Peninsular Malaysia; in Thailand, it occurs in the north-eastern, eastern, central, south-eastern, and peninsular regions; <bold>C</bold>. <italic><tp:taxon-name><tp:taxon-name-part taxon-name-part-type="genus" reg="Garcinia">Garcinia</tp:taxon-name-part> <tp:taxon-name-part taxon-name-part-type="species" reg="schomburgkiana">schomburgkiana</tp:taxon-name-part></tp:taxon-name></italic> is distributed from Indo-China to Thailand; in Thailand, it occurs naturally in the northern, north-eastern, eastern, and central regions. Maps: Pichet Chanton and Chatchai Ngernsaengsaruay.</p></caption><graphic xmlns:xlink="http://www.w3.org/1999/xlink" xlink:href="phytokeys-270-057_article-172287__-g004.jpg" id="oo_1522399.jpg" position="float" orientation="portrait" xlink:type="simple"><uri content-type="original_file" xlink:type="simple">https://binary.pensoft.net/fig/1522399</uri></graphic></fig></tp:treatment-sec><ref-list><ref id="B15"><mixed-citation xmlns:xlink="http://www.w3.org/1999/xlink" xlink:type="simple">Hô PH (1991) <tp:taxon-name><tp:taxon-name-part taxon-name-part-type="family">Guttiferae</tp:taxon-name-part></tp:taxon-name>. Câycô Vietnam: An Illustrated Flora of Vietnam (Vol. 1). Pham Hoang Ho, Vietnam, 558–569.</mixed-citation></ref><ref id="B8"><mixed-citation xmlns:xlink="http://www.w3.org/1999/xlink" xlink:type="simple">de Kok R (2024b) <italic><tp:taxon-name><tp:taxon-name-part taxon-name-part-type="genus">Garcinia</tp:taxon-name-part> <tp:taxon-name-part taxon-name-part-type="species">schomburgkiana</tp:taxon-name-part></tp:taxon-name></italic>. The IUCN Red List of Threatened Species 2024. <ext-link xlink:href="https://www.iucnredlist.org/species/218981944/218992566" ext-link-type="uri" xlink:type="simple">https://www.iucnredlist.org/species/218981944/218992566</ext-link> [accessed 11 August 2025]</mixed-citation></ref><ref id="B54"><mixed-citation xmlns:xlink="http://www.w3.org/1999/xlink" xlink:type="simple">Stafleu FA, Cowan RS (1985) Taxonomic Literature: A Selective Guide to Botanical Publications and Collections with Dates, Commentaries and Types (Vol. 5 [Sal–Ste]. 2<sup>nd</sup> edn.). Bohn, Scheltema &amp; Holkema, Utrecht, The Netherlands. <ext-link xlink:href="10.5962/t.206494" ext-link-type="doi" xlink:type="simple">https://doi.org/10.5962/t.206494</ext-link></mixed-citation></ref><ref id="B42"><mixed-citation xmlns:xlink="http://www.w3.org/1999/xlink" xlink:type="simple">Pierre JBL (1883) Flore Forestiére de la Cochinchine (Vol. 1(5)). Octave Doin, Éditeur, Paris, 65–83.</mixed-citation></ref><ref id="B60"><mixed-citation xmlns:xlink="http://www.w3.org/1999/xlink" xlink:type="simple">Turland NJ, Wiersema JH, Barrie FR, Greuter W, Hawksworth DL, Herendeen PS, Knapp S, Kusber WH, Li DZ, Marhold K, May TW, McNeill J, Monro AM, Prado J, Price MJ, Smith GF (2018) International Code of Nomenclature for <tp:taxon-name><tp:taxon-name-part taxon-name-part-type="above-family">Algae</tp:taxon-name-part></tp:taxon-name>, <tp:taxon-name><tp:taxon-name-part taxon-name-part-type="kingdom">Fungi</tp:taxon-name-part></tp:taxon-name>, and Plants (Shenzhen Code) Adopted by the Nineteenth International Botanical Congress Shenzhen, China, 2017. Koeltz Botanical Books, Regnum Vegetabile 159, Glashütten. <ext-link xlink:href="10.12705/Code.2018" ext-link-type="doi" xlink:type="simple">https://doi.org/10.12705/Code.2018</ext-link></mixed-citation></ref><ref id="B53"><mixed-citation xmlns:xlink="http://www.w3.org/1999/xlink" xlink:type="simple">Stafleu FA, Cowan RS (1983) Taxonomic Literature: A Selective Guide to Botanical Publications and Collections with Dates, Commentaries and Types (Vol. 4 [P–Sak]. 2<sup>nd</sup> edn.). Bohn, Scheltema &amp; Holkema, Utrecht, The Netherlands. <ext-link xlink:href="10.5962/t.206493" ext-link-type="doi" xlink:type="simple">https://doi.org/10.5962/t.206493</ext-link></mixed-citation></ref></ref-list></tp:taxon-treatment>
